# Supplementary material for: Selection of reliable reference genes for the normalisation of gene expression levels following time course LPS stimulation of murine bone marrow derived macrophages
Source: BMC Immunol. 2017 Oct 3;18:43. doi: 10.1186/s12865-017-0223-y (PMC5627409; doi:10.1186/s12865-017-0223-y)
Supplement: Supplementary file 1 — Tables S1 and S2. Gene expression in murine macrophages treated with LPS. Microarray analysis of gene expression in macrophages treated with LPS for 6 h (Table S1.) and 24 h (Table S2.) (XLSX 1623 kb) [file 12865_2017_223_MOESM1_ESM.xlsx]

## Sheet: 6h
Supplementary Table 1.
Gene Symbol	RefSeq	Fold-Change(6h LPS vs. 6h Untreated )
Rhpn1	NM_001163465	1.39985
Slfn10-ps	NR_073523	1.39975
Gm12590	ENSMUST00000134226	1.39965
AI314278	NR_102276	1.39945
Gm15334	ENSMUST00000131421	1.39939
	---	1.39938
Mrgprf	ENSMUST00000033386	1.39937
Pim2	NM_138606	1.39934
Gm14124	NM_001142410	1.39923
Gm24656	ENSMUST00000177548	1.39916
Cntn2	NM_177129	1.39915
Ppp1r11	NM_029632	1.39911
Rpl31-ps17	ENSMUST00000097040	1.3991
Gm12315	ENSMUST00000151599	1.39907
Cd3d	NM_013487	1.39899
	---	1.39897
	---	1.39897
Gm24792	ENSMUST00000104286	1.39875
Tead1	NM_001166584	1.39872
Polm	NM_017401	1.39872
Camkk1	NM_018883	1.39868
4930443B20Rik	ENSMUST00000123423	1.39867
Spink6	NM_001013797	1.39849
	---	1.39842
5430401F13Rik	NM_001244628	1.3984
Grap	NM_027817	1.39839
Mir206	NR_029593	1.39828
Dlgap4	NM_001277186	1.39826
Krt71	NM_019956	1.39821
Dirc2	NM_153550	1.39819
Gm26538	ENSMUST00000180512	1.39816
Oog4	NM_173773	1.39816
Cml5	NM_023493	1.39806
Mir16-2	NR_029735	1.39803
Mrgprg	NM_203492	1.39796
Efr3b	NM_001082483	1.39792
Gm12841	ENSMUST00000128263	1.39785
Gm25372	ENSMUST00000158161	1.39785
Prdx1	NM_011034	1.39776
Stk3	NM_019635	1.39773
Gm22137	ENSMUST00000102085	1.39769
Psmb2	NM_011970	1.39769
Cyp2c67	NM_001024719	1.39765
Gm8526	XM_006543115	1.39761
4921518J05Rik	ENSMUST00000159738	1.39758
Gm826	NM_001033411	1.39754
	---	1.39751
Mrgpra8	NM_207536	1.39741
Nyx	NM_173415	1.39739
Olfr1377	BC137754	1.39739
4921522H14Rik	ENSMUST00000138105	1.39737
Fbxw19	NM_177703	1.39734
Top1	NM_009408	1.39719
LOC102633315	NR_110510	1.39718
Trim15	NM_001024134	1.3971
9230117E06Rik	XR_384742	1.39708
Kdm4a	NM_001161823	1.39708
Colq	XM_006519193	1.39705
Taar5	NM_001009574	1.39698
Olfr643	NM_147077	1.39675
Lhx4	NM_010712	1.39669
	---	1.39652
Ly6g6c	ENSMUST00000174876	1.39652
Ptpn12	NM_011203	1.39647
Gm14484	NM_001025260	1.3964
Olfr1417	NM_146936	1.39638
Ctf1	NM_007795	1.39635
Tulp2	NM_001045555	1.3963
	---	1.39629
Ube2w	NM_001271017	1.39629
	---	1.3962
Cngb3	NM_013927	1.39614
	---	1.39613
	---	1.39609
	---	1.39601
Ssbp2	NM_024186	1.39596
	---	1.39582
1700073E17Rik	NR_003625	1.39578
Gm13070	ENSMUST00000146532	1.39569
BC031181	XM_006526079	1.39557
Igkv4-78	ENSMUST00000103343	1.3955
	---	1.39546
Taok3	NM_001081308	1.39546
	---	1.39537
	---	1.39535
Rfc3	NM_027009	1.39531
Slc47a1	NM_026183	1.3951
Tespa1	NM_183264	1.39479
Gm6792	NM_001177416	1.39464
Itgax	NM_021334	1.39456
Gm6416	NR_046023	1.39454
Apoa2	NM_013474	1.39451
	---	1.39423
	---	1.39423
A930017K11Rik	XR_105886	1.39417
	---	1.39407
Gdf11	NM_010272	1.39401
Gm9736	XM_006542826	1.394
Gm6642	NR_033643	1.39397
Gm25445	ENSMUST00000158996	1.39396
Cyct	NM_009989	1.39391
Cacna2d2	NM_001174047	1.3937
Gm23875	ENSMUST00000083711	1.39369
Gtf2b	NM_145546	1.39366
Olfr177	NM_146996	1.39353
Rnf4	NM_011278	1.39347
	---	1.39346
Atf7ip2	NM_029253	1.39344
Dsp	NM_023842	1.39342
Gm15677	ENSMUST00000152302	1.39339
Igkv6-14	ENSMUST00000103393	1.39339
Olfr1389	NM_147066	1.39336
Gm26151	ENSMUST00000157425	1.39327
	---	1.39326
Gm15623	ENSMUST00000155074	1.39306
	---	1.39302
Ccnyl1	NM_001097644	1.39302
Gm24004	ENSMUST00000158460	1.39284
9030204H09Rik	NR_040618	1.39283
Il25	NM_080729	1.39282
Rpl26-ps2	ENSMUST00000085379	1.39279
Foxn2	NM_180974	1.39278
Gm16152	ENSMUST00000131663	1.39274
Gm22943	ENSMUST00000158564	1.39273
Bpifb9b	NM_001025574	1.39269
Gm23499	ENSMUST00000157736	1.39263
AI848285	NM_001207021	1.3925
Gm20726	ENSMUST00000173083	1.39249
4833411C07Rik	NR_102285	1.39238
	---	1.39238
	---	1.39238
Agmat	NM_001081408	1.39237
Gm26070	ENSMUST00000157500	1.39228
Thg1l	NM_001080969	1.39226
Olfr309	ENSMUST00000174158	1.39224
Gdpd4	NM_177696	1.39207
Trmt61b	NR_015549	1.39203
Tcf24	NM_001285425	1.39189
	---	1.39184
	---	1.39184
	---	1.39163
Cryab	NM_001289782	1.39156
Ube2a	NM_019668	1.39155
Meis3	NM_001277988	1.39155
	---	1.39137
B230110C06Rik	ENSMUST00000181936	1.39133
Gm23950	ENSMUST00000104026	1.39132
Adam3	NM_009619	1.39129
Casp14	NM_009809	1.39129
4930578I07Rik	AK016303	1.39129
Tjp2	NM_001198985	1.39126
	---	1.39124
Kcnj12	NM_010603	1.39122
LOC102640495	XM_006543372	1.39115
Mrpl13	NM_026759	1.39109
LOC102632568	XR_388058	1.391
Sumo2	NM_133354	1.39095
	---	1.39092
Gm16325	NR_045949	1.39086
	---	1.39085
	---	1.39085
	---	1.39077
Stra6	NM_001162475	1.39074
	---	1.39069
0610040F04Rik	NR_040757	1.39066
Thy1	NM_009382	1.39065
Gm22960	ENSMUST00000122517	1.39064
	---	1.39056
Casc1	NM_177222	1.39054
Armc7	NM_177778	1.39042
Yme1l1	NM_013771	1.39025
Gm20091	ENSMUST00000179683	1.39018
	---	1.39007
Gm17088	ENSMUST00000164616	1.39003
Hipk4	NM_001033315	1.38998
Gm26159	ENSMUST00000158968	1.38991
LOC102632231	XR_383807	1.38983
	---	1.38982
	---	1.38982
	---	1.38975
Nup54	NM_183392	1.3897
	---	1.38967
Cadps	NM_001042617	1.38962
Gm3696	NM_001024712	1.38961
Vmn2r7	ENSMUST00000050123	1.38959
Gm15650	ENSMUST00000135451	1.38955
	---	1.38947
Lmx1b	NM_010725	1.38943
Gmeb2	NM_198169	1.38941
Gm24940	ENSMUST00000158326	1.38937
Rgs17	NM_001161822	1.38927
Wdfy1	NM_001111279	1.38918
1700027J07Rik	NR_040581	1.38907
Ccdc149	NM_001256059	1.38898
Agbl4	NM_001048189	1.38894
	---	1.38886
Olfr825	NM_146677	1.38882
1700012B09Rik	NM_029306	1.38881
Olfr1269	BC116956	1.38878
Gm26217	ENSMUST00000175212	1.38876
Olfr1497	NM_146741	1.38874
Gm26856	ENSMUST00000181919	1.38871
	---	1.38868
Gm10510	NR_033511	1.38852
	---	1.38841
	---	1.38839
Gm22140	ENSMUST00000158745	1.38835
Igkv3-4	ENSMUST00000103401	1.38834
BC051076	ENSMUST00000069773	1.38829
LOC102640282	XR_385514	1.38828
Fabp1	NM_017399	1.38827
Lce1d	NM_027137	1.38827
Rsph3a	ENSMUST00000097423	1.38808
Gm24480	ENSMUST00000157442	1.38804
Mup3	NM_001039544	1.38797
Gm10649	NR_028579	1.38793
Myl1	NM_001113387	1.38787
Cdx1	NM_009880	1.38786
Olfr740	NM_146667	1.38781
Gm5533	ENSMUST00000070987	1.38771
	---	1.38764
LOC102635589	XR_387970	1.38759
Nup210l	NM_029937	1.38754
Krt82	NM_053249	1.38753
	---	1.38746
Sema6d	NM_001290997	1.38745
Ift22	NM_026073	1.38741
Chd5	NM_001081376	1.38719
Ebf2	NM_001276387	1.38717
Sec16b	NM_001159986	1.38716
6430411K18Rik	NR_002848	1.38684
H3f3b	NM_008211	1.38683
Mir7-1	NR_029825	1.38683
Ovol1	NM_019935	1.38669
Pop7	ENSMUST00000031728	1.38668
Gm7714	NM_001110779	1.38652
A730013G03Rik	XR_399285	1.38651
Pfn3	NM_029303	1.38649
Gm15354	ENSMUST00000132019	1.38644
BC048602	NR_045280	1.38637
	---	1.38633
Gm16175	ENSMUST00000128181	1.38632
Grm6	NM_173372	1.38617
Vmn1r177	NM_206872	1.38614
Podn	NM_001285956	1.38611
Gm10472	AK153723	1.38597
Unk	NM_001286006	1.38589
Olfr98	ENSMUST00000080759	1.38578
Gm6999	ENSMUST00000180427	1.38574
Gm24368	ENSMUST00000175388	1.38574
Gm15182	ENSMUST00000120832	1.38572
	---	1.38572
	---	1.38563
Trps1	ENSMUST00000183421	1.3856
4933432I09Rik	NR_015575	1.38532
	---	1.38522
Fam207a	NM_133998	1.38518
Nphs1os	NR_004443	1.38502
Gm26911	ENSMUST00000181770	1.38495
Gm15557	ENSMUST00000109629	1.38469
LOC102640451	XR_389229	1.38466
LOC102631997	XR_389240	1.38459
C130071C03Rik	NR_015561	1.38438
Gm22577	ENSMUST00000083731	1.38434
Gm7628	ENSMUST00000134690	1.3843
Tbx5	NM_011537	1.38424
Zbtb18	NM_001012330	1.38419
	---	1.38416
A630014C17Rik	ENSMUST00000150973	1.38406
Pcmt1	XM_006512596	1.38403
Igfbp2	NM_008342	1.38399
Gm5523	ENSMUST00000180966	1.38398
Sgms2	NM_028943	1.38398
Gm12162	ENSMUST00000123422	1.3838
Maml2	NM_001013813	1.38372
Gm14963	ENSMUST00000146751	1.38364
1700072B07Rik	NR_040727	1.3836
	---	1.38358
Olfr545	NM_146840	1.38357
Gm24841	ENSMUST00000158676	1.38352
Gm23997	ENSMUST00000158055	1.38348
4930516K23Rik	ENSMUST00000138055	1.38347
Gm23182	ENSMUST00000158688	1.3834
Gm22323	ENSMUST00000103832	1.38324
Gm22323	ENSMUST00000103832	1.38324
Cd52	NM_013706	1.38323
Gm1140	NM_001126317	1.38322
Gm1140	NM_001126317	1.38322
Gm25364	ENSMUST00000158851	1.38322
Cwc15	NM_023153	1.38321
	---	1.38319
Gm26340	ENSMUST00000102365	1.38311
4930470P17Rik	NR_027825	1.38309
	---	1.38306
LOC102636509	XM_006519850	1.38305
Gm26131	ENSMUST00000082725	1.38288
Slc16a12	NM_172838	1.38275
Clvs1	NM_028940	1.38264
	---	1.38256
Fam20b	AK218092	1.38252
Snhg18	NR_038186	1.38252
Tenm1	ENSMUST00000125231	1.38249
1700063O14Rik	NR_045383	1.38244
Vmn1r191	NM_145849	1.38241
Bcan	NM_007529	1.38231
Olfr981	ENSMUST00000059859	1.38225
Gm14267	ENSMUST00000123480	1.38222
	---	1.38222
Col23a1	NM_153393	1.38218
Igsf8	NM_080419	1.38213
Opn5	NM_181753	1.3821
Gpr141	NM_181754	1.38205
Cd5	NM_007650	1.38199
9530051G07Rik	NR_040272	1.38198
Cct3	NM_009836	1.38185
Gm26017	ENSMUST00000104409	1.38181
Olfr523	ENSMUST00000055890	1.38166
Adap1	NM_172723	1.38158
Gm5934	ENSMUST00000120734	1.38133
Sebox	NM_008759	1.38114
	---	1.38108
Rhox12	NM_001025083	1.381
	---	1.381
	---	1.38094
	---	1.38089
Zc3h13	NM_026083	1.38089
	---	1.38085
Mir181a-2	NR_029568	1.38079
Vmn2r32	NM_001105063	1.38079
	---	1.38076
Gm26479	ENSMUST00000122620	1.38074
Raver1-fdx1l	NR_038081	1.38071
Pnma3	NM_153169	1.38062
Crtac1	NM_145123	1.3806
Arhgap26	NM_175164	1.38055
	---	1.38048
Gm8579	NR_036696	1.38043
Sdc3	NM_011520	1.38038
Prm2	NM_008933	1.38036
Hrasls5	NM_025731	1.38035
	---	1.38015
Ighv5-17	ENSMUST00000103459	1.38012
	---	1.37995
LOC102636385	XR_375921	1.37995
	---	1.37991
Pla2g2c	NM_008868	1.37991
	---	1.37989
Vmn2r56	NM_001104648	1.37988
Nlrp4g	NM_001004145	1.37984
	---	1.37984
Ighv1-22	ENSMUST00000103507	1.3797
Gm15286	ENSMUST00000150623	1.37968
Gpm6b	NM_001177955	1.3794
	---	1.37936
9430073C21Rik	ENSMUST00000145346	1.37932
4930579D09Rik	XR_378127	1.3793
Wfikkn1	NM_001100454	1.3793
Mab21l1	NM_010750	1.37928
Ube2d1	NM_145420	1.37927
LOC102642862	XM_006544082	1.37914
Gm24554	ENSMUST00000158654	1.37903
	---	1.37898
Sh3bp2	NM_001145858	1.37896
Gm23142	ENSMUST00000101848	1.37894
Gm25918	ENSMUST00000104266	1.37894
Nmu	NM_019515	1.37893
Zfp428	NM_001290461	1.37892
Nfasc	NM_001160316	1.37891
Hdac1	ENSMUST00000079363	1.37889
Spns3	NM_029932	1.37886
Olfr459	ENSMUST00000050412	1.37884
	---	1.37882
Trp53tg5	NM_001271575	1.37882
	---	1.37875
Vmn1r10	NM_053231	1.37875
Gm13262	XR_399507	1.37868
	---	1.37868
Gm16892	ENSMUST00000180999	1.37865
Slc12a8	NM_001083902	1.37864
2310002D06Rik	ENSMUST00000181852	1.37861
Tub	NM_021885	1.37859
	---	1.3784
Bdp1	NM_001081061	1.3784
Gm9789	XR_397164	1.37836
1700019P21Rik	XR_106101	1.37833
	---	1.3783
Alox15	NM_009660	1.37826
Gm12000	ENSMUST00000132007	1.37819
Gm6713	XM_006514365	1.37818
	---	1.37809
Kat6a	NM_001081149	1.37805
Gm2716	ENSMUST00000181500	1.37802
	---	1.37797
Gm10304	AK034350	1.37796
Gm12002	ENSMUST00000143593	1.37795
5033428I22Rik	XR_404942	1.37755
	---	1.37754
Ankrd60	NM_027303	1.37753
Gm23737	ENSMUST00000082547	1.37752
Mir877	NR_030608	1.3775
	---	1.37748
	---	1.37747
LOC675947	XM_006543187	1.3774
Col6a5	NM_001167923	1.37721
Grifin	NM_030022	1.37721
Col15a1	NM_009928	1.37716
Fzd5	NM_001042659	1.37707
Fez2	NM_001285940	1.37706
	---	1.37705
Gm25032	ENSMUST00000175411	1.37703
Defb23	NM_001037933	1.37699
Gm14488	ENSMUST00000131207	1.37698
	---	1.37697
Tmsb10	NM_001190327	1.37696
LOC102634129	XR_392838	1.37691
Colec11	NM_027866	1.37688
Zc3h15	NM_026934	1.37672
	---	1.3767
Dlx1as	NR_002854	1.37664
Gm19717	AK144262	1.37664
Vmn2r20	NM_001104634	1.37653
Gm23331	ENSMUST00000157423	1.37648
Traj2	ENSMUST00000103738	1.3764
	---	1.3764
Glycam1	NM_001289587	1.37636
Mro	XM_006526249	1.37635
	---	1.3762
Tmem121	NM_153776	1.37619
Gm20735	NR_015497	1.37617
	---	1.37612
	---	1.37605
	---	1.37601
	---	1.37601
Snord123	NR_028575	1.37594
Sall1	NM_021390	1.37591
LOC102634135	XM_006543901	1.37591
	---	1.3759
BC061237	ENSMUST00000096899	1.37588
	---	1.37586
Cmtm7	NM_001252479	1.37577
Slc25a19	NM_001252384	1.37576
Sgcd	NM_011891	1.37571
Gm26783	ENSMUST00000181197	1.37559
Pax7	NM_011039	1.37554
Trav8n-2	ENSMUST00000103632	1.37553
	---	1.37551
Gm26859	ENSMUST00000181743	1.37542
Fam214b	NM_001253353	1.37521
Defb38	ENSMUST00000066416	1.37521
Gm22656	ENSMUST00000104199	1.37509
Zbtb24	NM_001277229	1.37508
Zfp51	NM_009558	1.37496
Gm17023	ENSMUST00000165885	1.37496
Cyp4a30b	NM_001100185	1.3749
	---	1.37489
Vmn2r75	NM_001102578	1.37488
Rasd2	NM_029182	1.37487
Gm26508	ENSMUST00000181285	1.37486
1700061H18Rik	ENSMUST00000139488	1.3748
D630045M09Rik	NR_045293	1.37479
Mir3473c	NR_039566	1.37468
Mir3473c	NR_039566	1.37468
Gm11981	NR_046025	1.37465
Tuba8	ENSMUST00000032233	1.37464
Trav9d-1	ENSMUST00000178426	1.37464
	---	1.37452
Gm20736	NM_001037748	1.37446
Gm20736	NM_001037748	1.37446
Ccdc173	NM_001077684	1.37438
Tanc1	NM_001290659	1.37436
Lpar2	NM_020028	1.37432
Arhgap23	NM_021493	1.37429
A930012O16Rik	ENSMUST00000146529	1.37419
Nck1	ENSMUST00000116522	1.37418
LOC102635937	XR_393552	1.37415
Krt28	NM_027574	1.37409
	---	1.37403
Nyap2	NM_172849	1.37402
Tmbim6	NM_001171034	1.37399
Dnajc13	NM_001163026	1.37388
Gm12631	ENSMUST00000130576	1.37387
Gm3573	ENSMUST00000168673	1.37383
Ino80	NM_026574	1.37381
Ighv6-3	ENSMUST00000103486	1.37375
Olfr92	NM_146456	1.37373
	---	1.37371
Gm24202	ENSMUST00000082948	1.37368
Gm21379	NM_001293057	1.37366
Ifna12	NM_177361	1.37358
Gm26531	ENSMUST00000181727	1.37357
S100a5	NM_011312	1.37352
Gm17391	ENSMUST00000171036	1.37344
Pycard	NM_023258	1.3734
Naip2	NM_001126182	1.37333
	---	1.37316
Tshz3	NM_172298	1.37314
Gm2822	ENSMUST00000164299	1.37305
	---	1.37302
Gm23167	ENSMUST00000157155	1.37294
Ranbp2	NM_011240	1.37287
Rpl27a-ps2	ENSMUST00000080234	1.37275
Tbrg1	NM_025289	1.37272
	---	1.37272
Trhde	NM_146241	1.37268
Tm9sf4	NM_133847	1.37266
Gm25945	ENSMUST00000122484	1.3726
Crisp3	NM_009639	1.37257
4921533I20Rik	NR_033607	1.37254
Slc12a1	NM_001079690	1.37249
4930542C16Rik	ENSMUST00000062438	1.37248
4930556J02Rik	NR_045714	1.37245
Agt	NM_007428	1.37243
Mir190	ENSMUST00000102424	1.37241
Ghrl	NM_001286404	1.37227
Gm22085	ENSMUST00000158344	1.3722
Ppp3cc	NM_008915	1.37211
Dnm1l	NM_001025947	1.37208
4930430O22Rik	XR_168603	1.37208
Aspg	NM_001081169	1.37202
Gm15669	ENSMUST00000147834	1.37196
1700063D05Rik	NR_040392	1.37192
2610027K06Rik	NR_077059	1.37192
Ppp1cb	NM_172707	1.37185
Gm25521	ENSMUST00000158393	1.37184
A930007I19Rik	ENSMUST00000181726	1.37183
Gm26766	ENSMUST00000181411	1.37182
	---	1.37182
E2f3	NM_001289920	1.37178
Slc6a2	NM_009209	1.37176
Smg9	NM_028047	1.37158
	---	1.37155
Gm13645	ENSMUST00000145163	1.37141
Gm25793	ENSMUST00000083287	1.37135
AA619741	NR_033627	1.3713
Ntsr2	NM_008747	1.37124
	---	1.3712
Gm26341	ENSMUST00000104561	1.3712
Sidt1	NM_001159419	1.37119
	---	1.37108
Tspear	NM_001287074	1.37108
Olfr424	NM_146721	1.37106
	---	1.37104
	---	1.37102
	---	1.37089
	---	1.37089
Gm11290	ENSMUST00000124833	1.37088
	---	1.37084
Pafah1b1	NM_013625	1.3708
Snora5c	NR_034042	1.37075
	---	1.37066
Anxa3	NM_013470	1.3706
2010111I01Rik	NM_001289926	1.37051
	---	1.37044
AI846148	NM_001033139	1.3704
	---	1.37038
Ajap1	NM_001099299	1.37038
Gm25551	ENSMUST00000158082	1.37036
Atg16l1	NM_001205391	1.37034
B230323A14Rik	ENSMUST00000180488	1.3703
4930432K21Rik	NM_001163752	1.37027
Gm23969	ENSMUST00000083324	1.37024
Arhgap8	NM_001164627	1.37018
Gm22748	ENSMUST00000082493	1.37016
Olfr220	NM_207694	1.37016
Isoc2a	NM_001101598	1.3701
	---	1.3701
	---	1.37008
Cntnap3	NM_001081129	1.37005
E230016K23Rik	NR_036452	1.37001
Ncmap	NM_001243306	1.36994
Dmtf1	NM_001110327	1.36988
Mir466g	NR_030569	1.36984
Gm12657	ENSMUST00000159685	1.36976
	---	1.36972
Gm13499	ENSMUST00000142804	1.3697
Gm16191	ENSMUST00000141445	1.36963
Rasa2	NM_053268	1.36953
6430571L13Rik	NM_175486	1.3695
Stx16	NM_001102423	1.36946
Gm12296	ENSMUST00000144922	1.36944
Galnt7	NM_001167981	1.36935
Plcz1	NM_054066	1.36927
Hsp90aa1	AK158753	1.36926
LOC102633371	XR_406402	1.36915
LOC102632240	XR_397103	1.36913
n-R5s200	ENSMUST00000104194	1.36905
Gm24767	ENSMUST00000158509	1.36881
Gm26646	ENSMUST00000180715	1.36862
	---	1.36862
	---	1.36862
	---	1.36856
Gm11964	ENSMUST00000120982	1.36854
Rhox2e	NM_001085348	1.36848
Gata5	NM_008093	1.36833
4933413L06Rik	NR_045508	1.36824
Mir574	NR_030577	1.36821
	---	1.36817
Dnajc2	NM_009584	1.36816
Kctd6	NM_027782	1.36815
	---	1.36812
	---	1.36811
Mug-ps1	NR_027619	1.36803
Gm23362	ENSMUST00000175023	1.36801
Olfr730	NM_146493	1.36797
	---	1.36797
	---	1.36796
Olfr536	NM_146520	1.36792
Vwc2	NM_177033	1.36792
Ear1	NM_007894	1.36792
	---	1.36792
Gm26476	ENSMUST00000122618	1.36788
Ear14	NM_017389	1.36784
	---	1.36781
Gm15819	ENSMUST00000153089	1.36779
Gm14319	ENSMUST00000142937	1.36774
	---	1.36773
Snx20	NM_027840	1.36772
Trdmt1	NM_010067	1.36767
Lancl3	NM_173414	1.36761
Eif4e	NM_007917	1.36761
H2afb2	NM_001281530	1.36761
2700038G22Rik	NR_045040	1.36761
	---	1.36759
Rdh1	NM_080436	1.36755
Xlr4a	NM_001081642	1.36755
Tmem168	XM_006504952	1.36744
Cpne2	NM_153507	1.36741
Nphs2	NM_130456	1.3674
Gm5321	ENSMUST00000072050	1.36739
	---	1.36738
Gm26146	ENSMUST00000104478	1.36732
	---	1.36731
Svopl	NM_177200	1.3673
Dsel	NM_001081316	1.36729
Gm20448	ENSMUST00000173847	1.36726
Sox3	NM_009237	1.36723
Rps19-ps4	ENSMUST00000091925	1.36717
2010003K11Rik	ENSMUST00000048482	1.36713
	---	1.36707
4930509G22Rik	ENSMUST00000181206	1.36698
Gm10804	NR_040532	1.36692
Cpeb4	NM_001290676	1.36688
Car4	NM_007607	1.36687
Trbv13-2	ENSMUST00000103270	1.36686
Gm25780	ENSMUST00000122528	1.36683
Tyr	NM_011661	1.36671
Nmur2	NM_153079	1.36669
LOC102638461	XR_378654	1.36665
Gm24673	ENSMUST00000116948	1.36664
Gm24673	ENSMUST00000116948	1.36664
	---	1.3666
	---	1.3666
Olfr1042	NM_001011777	1.3666
Gm20412	ENSMUST00000173249	1.36659
	---	1.36652
LOC102637613	XR_381124	1.36646
	---	1.36644
Tax1bp1	NM_025816	1.3664
Gm13613	ENSMUST00000126240	1.36633
Gm25051	ENSMUST00000158602	1.36613
Crygn	ENSMUST00000047119	1.366
Ube2dnl2	NM_001081661	1.36599
Col9a3	NM_009936	1.36574
Prl2a1	NM_019991	1.36574
4931408D14Rik	NR_040298	1.36572
Avp	NM_009732	1.36568
Slc25a31	NM_178386	1.36558
Slc24a5	NM_175034	1.3655
Gm24239	ENSMUST00000157791	1.36545
Ubxn2a	NM_145441	1.36525
Morc1	NM_010816	1.36517
Olfr152	NM_146646	1.36515
P2rx1	NM_008771	1.36491
Ecscr	NM_001033141	1.36488
BC017643	NM_001252550	1.36479
Sftpb	NM_001282071	1.36478
Irf2	NM_008391	1.36475
Tac2	NM_001199971	1.36469
Gm12531	ENSMUST00000126099	1.36467
Scamp1	NM_029153	1.3645
Gm19757	NR_040297	1.36444
1700034E13Rik	ENSMUST00000091904	1.36441
A730017L22Rik	NR_015523	1.36435
Vmn2r54	NM_001081449	1.3643
Gm8556	XM_006508439	1.36426
	---	1.36424
	---	1.36424
Gm23430	ENSMUST00000122490	1.36423
Gm5585	ENSMUST00000184356	1.36423
Slc6a13	ENSMUST00000064580	1.36422
C330024C12Rik	NR_046016	1.36419
Gabrg3	ENSMUST00000068911	1.36412
Gm9918	XR_168542	1.36401
Lgals7	ENSMUST00000081457	1.364
Gm12066	ENSMUST00000123592	1.36397
Tmem45b	NM_144936	1.36395
	---	1.36392
	---	1.36392
Defa21	NM_183253	1.36392
Gm13705	ENSMUST00000125413	1.36388
	---	1.36385
	---	1.36377
Ephb1	NM_001168296	1.36375
Gjb3	ENSMUST00000106091	1.36374
4930478K11Rik	ENSMUST00000181875	1.36373
Gm23172	ENSMUST00000157160	1.36372
4930578C19Rik	ENSMUST00000044188	1.36369
	---	1.36367
Mpc1	NM_018819	1.36366
Gm8334	ENSMUST00000112755	1.36357
Anapc10	NM_026904	1.36356
2310065F04Rik	NR_038055	1.36354
n-R5s202	ENSMUST00000104517	1.36318
Gm13275	NM_001085533	1.36317
	---	1.36316
Scgb1b27	NM_009596	1.36314
Gm26580	ENSMUST00000181002	1.36313
A430048G15Rik	XR_375005	1.36311
Gm10283	XR_404962	1.36307
Ebf4	NM_001110513	1.363
Mir544	NR_030610	1.36299
Mir129-2	NR_029752	1.36293
Carns1	NM_134148	1.36274
Proz	NM_025834	1.36273
Igkv8-16	ENSMUST00000103392	1.36269
	---	1.36263
	---	1.36254
C130060C02Rik	NR_045355	1.36254
Gm15856	ENSMUST00000124853	1.36243
Dcn	NM_001190451	1.3624
Sh3gl3	NM_001277954	1.36233
Gm9933	AK087256	1.3623
Sytl3	NM_031395	1.36228
Gm13605	AK133056	1.36228
Gm25179	ENSMUST00000122632	1.3622
Olfr735	NM_001011754	1.36219
Olfr898	NM_146871	1.36219
Krit1	NM_001170552	1.36211
Slco4a1	NM_148933	1.36209
Col4a3	NM_007734	1.36207
Syne1	NM_153399	1.36207
	---	1.36202
Adm2	NM_182928	1.36196
Ccnjl	NM_001045530	1.36195
Dnah7a	NM_001252070	1.3619
	---	1.36188
Fubp1	NM_057172	1.36166
Gm15640	ENSMUST00000152070	1.36156
Pkn2	NM_178654	1.36154
Hist3h2a	ENSMUST00000108817	1.36154
	---	1.36153
	---	1.36149
Upk3b	NM_175309	1.36147
Krt33b	NM_013570	1.36141
Gm23442	ENSMUST00000082919	1.36137
Gm22517	ENSMUST00000158265	1.36124
Gm10647	ENSMUST00000098612	1.36123
Gm17415	ENSMUST00000096427	1.36115
Acox2	NM_001161667	1.36112
Gm25824	ENSMUST00000157092	1.3611
Gpr3	NM_008154	1.36109
Mir669j	NR_035416	1.36106
AI854703	ENSMUST00000154570	1.36092
Gjc3	NM_080450	1.36085
Map2k4	NM_009157	1.36085
	---	1.36084
Tcrg-V7	ENSMUST00000103553	1.36076
Crb3	NM_177638	1.36074
Rpl3	NM_013762	1.3607
Gm24948	ENSMUST00000082866	1.36067
Gpm6a	NM_001253754	1.36066
Gabpb1	NM_001271467	1.36057
Col4a2	NM_009932	1.36055
Stk35	NM_183262	1.36054
Gm10827	ENSMUST00000181897	1.36053
Galp	NM_178028	1.36049
	---	1.36048
	---	1.36048
Klhl1	NM_053105	1.36047
4930425F17Rik	AK019583	1.36042
Gm12339	ENSMUST00000127424	1.36033
Gm11476	ENSMUST00000127006	1.36025
Vmn1r14	NM_053237	1.36016
Gm22455	ENSMUST00000082580	1.35998
Wdr95	NM_029440	1.35997
Jak3	NM_010589	1.35996
	---	1.35987
Gm15862	ENSMUST00000146349	1.35986
Elane	NM_015779	1.35985
Svs1	NM_172888	1.35982
Wfdc3	NM_027961	1.3598
Nlrp6	NM_133946	1.35975
Spsb1	NM_029035	1.35973
	---	1.35967
Fer1l4	NM_001136556	1.35952
Mir324	NR_029758	1.35951
Nr2e1	NM_152229	1.35951
Alas1	NM_001291835	1.3595
Tas2r120	NM_207023	1.35943
Gm11166	NR_024558	1.35933
Tdrp	NM_173744	1.3592
1700029M20Rik	NR_015613	1.35917
Sytl1	NM_031393	1.35915
Vav1	ENSMUST00000005889	1.35915
Gm11546	XM_006534604	1.35911
LOC102632673	XR_406500	1.3591
Mrpl46	ENSMUST00000032841	1.35909
	---	1.35903
Mir133a-1	NR_029547	1.35896
Spata19	NM_029299	1.35892
Ighv1-30	ENSMUST00000103503	1.35887
4930517O19Rik	XR_396103	1.35885
	---	1.35881
Eml4	NM_001114361	1.35874
1700049L16Rik	NR_003644	1.35869
	---	1.35867
Itgb1bp2	NM_013712	1.35866
	---	1.35866
4933431K23Rik	ENSMUST00000139140	1.35864
Rtkn2	ENSMUST00000123147	1.35855
Gm22373	ENSMUST00000104584	1.35853
	---	1.35846
Gm13905	ENSMUST00000140009	1.35841
Pspn	NM_008954	1.35841
Numb	NM_001136075	1.35835
	---	1.35833
Mir151	NR_029561	1.35832
Gm590	NM_001195437	1.35832
BC046251	XR_391542	1.35831
Gm23322	ENSMUST00000104464	1.35827
Gm10760	AK139474	1.35817
Msl3l2	NM_001163833	1.35814
Bcl10	NM_009740	1.358
Mir1251	NR_037219	1.358
Bhlha15	NM_010800	1.35796
Rims3	ENSMUST00000106283	1.35795
Nmnat2	NM_175460	1.35794
LOC102635143	XR_387213	1.35793
Pramel6	ENSMUST00000111572	1.35792
	---	1.35783
Eomes	NM_001164789	1.35776
Zfp341	NM_199304	1.35771
	---	1.35758
Gm15701	ENSMUST00000129559	1.35751
Ptplb	NM_023587	1.35747
Tas2r102	NM_199153	1.35739
	---	1.35731
Pecam1	NM_001032378	1.35729
Ntrk1	NM_001033124	1.35723
Gm23099	ENSMUST00000083454	1.35719
4930404H11Rik	NR_045941	1.35705
Map1lc3a	NM_025735	1.35704
Cntnap4	NM_130457	1.35704
2004-09-01	NM_001284392	1.35703
Gm25779	ENSMUST00000116710	1.35693
Shcbp1l	XR_387195	1.35691
Ascl2	NM_008554	1.35685
Mir540	NR_030260	1.35683
Inppl1	NM_001122739	1.35681
Ube2d3	NM_025356	1.3567
Defa-rs1	NM_007844	1.35662
Olfr224	NM_207695	1.35654
Olfr1393	NM_146471	1.35653
Tmem61	ENSMUST00000148907	1.35649
Cited4	NM_019563	1.35645
LOC102631961	XR_384237	1.35644
Gja6	NM_001001496	1.3564
Olfr1162	NM_001011835	1.35639
	---	1.35636
1700029H14Rik	NM_001080781	1.3563
Prl2c5	ENSMUST00000151144	1.35623
Snhg9	NR_027900	1.35623
Gm10435	ENSMUST00000101162	1.35622
Gpr116	NM_001081178	1.35622
C730027H18Rik	NR_038040	1.35622
Gm24723	ENSMUST00000158233	1.35617
Crh	NM_205769	1.35615
	---	1.35608
	---	1.35608
Gm24300	ENSMUST00000177809	1.35599
Cttnbp2	NM_080285	1.35587
Sectm1a	XM_006532748	1.35577
Tox	NM_145711	1.35567
A030001D20Rik	XR_105107	1.35564
Mir666	NR_030435	1.35562
Ppie	NM_019489	1.35557
Gm16390	NM_001097980	1.35551
4930529C04Rik	NR_033593	1.35548
Lce1g	NM_025413	1.35545
Asmt	NM_001199212	1.3554
Rpl7a-ps3	ENSMUST00000090170	1.35536
Wbp2nl	NM_029066	1.35515
Ucp3	NM_009464	1.3551
	---	1.35509
Gm24165	ENSMUST00000082718	1.35503
1700028P15Rik	NR_040509	1.35502
Gm14169	NR_040372	1.35465
2310001H17Rik	NR_040265	1.3546
Gsdmc2	NM_001168274	1.35451
Gm22684	ENSMUST00000082849	1.35448
Gm25464	ENSMUST00000175481	1.35443
Nid2	NM_008695	1.35443
Gm23649	ENSMUST00000179007	1.3544
Gm19980	ENSMUST00000183843	1.35427
	---	1.35426
Ltbp4	NM_001113549	1.35425
	---	1.35422
Rsph1	NM_025290	1.35412
Fstl1	NM_008047	1.354
	---	1.35398
Nr3c2	ENSMUST00000109912	1.35391
A930002H24Rik	AK039032	1.35385
	---	1.35379
Zan	NM_011741	1.35369
1700019D03Rik	NM_144953	1.35363
	---	1.35358
4930578G10Rik	XR_392662	1.35356
	---	1.35353
2610209C05Rik	AK085917	1.35352
Gm11201	NR_045873	1.35351
Acat3	NM_153151	1.35339
Ighv2-1	ENSMUST00000170946	1.35329
	---	1.35326
	---	1.35322
Tmprss3	NM_001163776	1.35322
Gm22157	ENSMUST00000158410	1.35319
Gm15962	ENSMUST00000124184	1.35312
Sdpr	NM_138741	1.3531
Gm26103	ENSMUST00000157252	1.35309
	---	1.35308
	---	1.35294
Npepps	NM_008942	1.35294
Gm24749	ENSMUST00000157838	1.35291
Gm23867	ENSMUST00000122649	1.35288
2810002D19Rik	ENSMUST00000152313	1.35288
C1qtnf1	NM_001204129	1.35284
1810013A23Rik	NR_045427	1.3528
Gm5577	NR_026990	1.35279
Tbr1	NM_009322	1.35278
Krcc1	NM_145568	1.35268
Srgn	NM_011157	1.35264
	---	1.35264
	---	1.35264
Mief2	NM_001009927	1.35261
Als2cr11	NM_175200	1.3526
	---	1.35253
4921509O07Rik	NR_045501	1.35249
Reg3b	NM_011036	1.35248
Mcm9	NM_027830	1.35248
Prp2	ENSMUST00000076061	1.35247
Gm24545	ENSMUST00000158651	1.35244
	---	1.35242
Gm4567	NM_001037248	1.35241
Gm4567	NM_001037248	1.35241
Defb8	NM_153108	1.35241
	---	1.35229
	---	1.35229
Cuzd1	NM_008411	1.35224
	---	1.35221
Gm20831	NM_001103152	1.35215
Olfr194	NM_001005524	1.35209
Gpn2	NM_133884	1.35204
Gm22322	ENSMUST00000157151	1.35203
H2-Aa	NM_010378	1.35202
Gm24631	ENSMUST00000122765	1.35194
	---	1.35188
Gm22611	ENSMUST00000158288	1.3518
	---	1.35169
Gm24986	ENSMUST00000104452	1.35168
	---	1.35166
4930592I03Rik	NR_033307	1.35161
Tmprss12	AK015583	1.3515
Gyltl1b	NM_001166633	1.35148
	---	1.35147
LOC102632686	XR_378929	1.35146
Ankle2	NM_001253814	1.35143
Fkrp	NM_173430	1.35142
	---	1.35138
	---	1.35138
Areg	NM_009704	1.35136
Epn3	NM_027984	1.35136
Fzr1	ENSMUST00000020457	1.35129
4930562F07Rik	NR_038030	1.35129
	---	1.35124
Ppapdc1a	NM_001080963	1.35122
Gm25345	ENSMUST00000104505	1.35122
Aadat	NM_011834	1.35118
Tcp10c	AK132653	1.35117
Pou1f1	NM_008849	1.35103
Ptpn11	NM_001109992	1.35099
Gm23623	ENSMUST00000082461	1.35098
Ctsh	NM_007801	1.3509
Cd248	NM_054042	1.35082
	---	1.35073
Tnfsf18	NM_183391	1.35061
Sprr2a2	ENSMUST00000090872	1.35055
Gm22199	ENSMUST00000122660	1.35053
Olfr192	NM_207549	1.35052
Diras1	NM_145217	1.35048
	---	1.35047
Prodh2	NM_019546	1.35044
	---	1.35041
Tas2r130	ENSMUST00000067597	1.35038
Adam25	NM_011781	1.35037
	---	1.35035
	---	1.35028
Muc3	XM_006544016	1.35025
Gm22019	ENSMUST00000104359	1.35023
Gm17580	ENSMUST00000180437	1.35019
Gm16541	ENSMUST00000160992	1.35013
Allc	NM_053156	1.35008
Ccdc121	NM_207280	1.35007
LOC102633207	XM_006515294	1.35006
Gm2042	NM_001270792	1.34993
4933434I20Rik	NM_026233	1.34993
Vmn2r112	ENSMUST00000097381	1.34976
Dppa1	NM_001163358	1.34975
Camk2b	NM_001174053	1.34974
Cd3g	NM_009850	1.34965
Olfr961	NM_146504	1.34965
Wipf3	ENSMUST00000126637	1.34961
Itga10	NM_001081053	1.34961
Gm24103	ENSMUST00000174930	1.3496
	---	1.34946
Plekhb1	NM_001163183	1.34939
Gm22827	ENSMUST00000083766	1.3493
Gm6867	XR_394311	1.34911
1700001K19Rik	NM_025488	1.34898
4930447M23Rik	XR_399544	1.34898
Tbx6	NM_011538	1.34896
Psmd8	NM_026545	1.3489
	---	1.34884
Naaladl2	XM_006543734	1.34873
Mxra8	NM_024263	1.34868
Chrdl1	NM_001114385	1.34861
Gm13660	AK146150	1.3484
	---	1.34836
	---	1.34831
Ccdc42	NM_177779	1.34822
Pdzrn3	NM_018884	1.34808
Daf2	ENSMUST00000119432	1.34802
LOC100862433	ENSMUST00000082134	1.34798
Cyp1a2	NM_009993	1.34796
Ube2n	NM_080560	1.34789
Tmem108	NM_178638	1.34788
	---	1.34788
Gm19461	NR_037984	1.34779
Ighv6-6	ENSMUST00000103489	1.34776
AI463229	XR_395046	1.34775
Usp16	NM_024258	1.34772
Gm22696	ENSMUST00000175373	1.34771
Il7	AK052452	1.34766
Mir9-1	NR_029817	1.34757
3110070M22Rik	NR_027974	1.34756
	---	1.34754
Amer2	NM_028113	1.34738
Sdk2	NM_172800	1.34737
Srcin1	NM_018873	1.34733
Krt13	NM_010662	1.34731
	---	1.34716
Prdm11	NM_001177536	1.34712
Gm23949	ENSMUST00000104027	1.34706
Gm25958	ENSMUST00000175114	1.34699
Myt1l	XM_006515002	1.34693
Folr4	NM_022888	1.34689
Gm15829	ENSMUST00000145415	1.34688
Kcnj14	NM_145963	1.34688
Catsper4	NM_177866	1.34687
Gm5745	ENSMUST00000183748	1.34677
	---	1.34674
Gm11535	ENSMUST00000145517	1.34673
Olfr609	NM_147082	1.34671
Bsph2	NM_001080942	1.34669
Ccin	NM_001002787	1.34667
Tnfrsf11a	NM_009399	1.34667
	---	1.34666
Adcy5	NM_001012765	1.34662
Aadacl3	NM_001085503	1.34662
Gm13821	ENSMUST00000104985	1.34659
9130409I23Rik	NM_001033819	1.34655
Gm20755	NR_040559	1.34653
Gm19744	AK032387	1.34652
Gm14095	ENSMUST00000134264	1.34649
Gm26107	ENSMUST00000083972	1.34646
Lgi2	NM_144945	1.34638
	---	1.34637
Pla2g4d	NM_001024137	1.34634
Gm26273	ENSMUST00000104180	1.3463
	---	1.34627
4930583I09Rik	XM_006543393	1.34626
4933411O13Rik	ENSMUST00000140815	1.34619
Gm23118	ENSMUST00000122657	1.34618
Gm25917	ENSMUST00000104267	1.34609
	---	1.34596
Gm23970	ENSMUST00000083319	1.34595
Wdr63	NM_172864	1.34573
	---	1.34572
Fhad1os1	NR_040672	1.34567
Tas2r137	NM_001025385	1.3456
LOC102634741	XR_397229	1.34557
Defb35	NM_139224	1.3454
Gm23184	ENSMUST00000122594	1.34536
	---	1.34531
Fam228a	NM_029107	1.34529
Gm22645	ENSMUST00000180010	1.34522
	---	1.34517
Greb1l	NM_001083628	1.34514
Gm7233	ENSMUST00000168619	1.34509
Olfr1152	NM_001011834	1.34509
	---	1.34505
Pigr	NM_011082	1.34504
Nespas	NR_002846	1.34502
Rab44	XM_006524591	1.34501
Gm7337	NR_003652	1.34501
Gm23674	ENSMUST00000157473	1.34488
Mos	NM_020021	1.34488
	---	1.34484
	---	1.34468
	---	1.34463
Gm25907	ENSMUST00000158486	1.34461
Camp	NM_009921	1.3446
1700034P13Rik	NR_040462	1.34454
	---	1.34452
Bpifa5	NM_025990	1.34442
	---	1.3444
Trpa1	NM_177781	1.34437
Gm20736	NM_001037748	1.34436
Rnf133	NM_198251	1.34432
Gm8257	ENSMUST00000111860	1.3443
	---	1.34425
Gm24185	ENSMUST00000122578	1.34425
Olfr3	NM_206903	1.34421
Mir494	NR_030269	1.3442
	---	1.34415
Dhrs13os	XR_394204	1.34411
	---	1.34408
Gm5436	ENSMUST00000058103	1.34407
1700028J19Rik	NR_029436	1.344
Tmprss11g	NM_177162	1.34387
Rhot1	NM_001163354	1.34381
5330434G04Rik	NR_015552	1.34373
Olfr196	NM_146779	1.34373
Kcnj3	XM_006497729	1.3437
Aqp2	NM_009699	1.34352
Gm15556	ENSMUST00000122904	1.34345
1700055C04Rik	NR_040726	1.34342
	---	1.34329
Gm24555	ENSMUST00000104548	1.34325
1700031P21Rik	NR_045910	1.34324
Nme9	NM_001165957	1.34304
Gm16853	NR_045742	1.34303
	---	1.34302
Sirt6	NM_001163430	1.34301
Gm13144	XM_006539341	1.343
Kif5b	NM_008448	1.34299
Traj21	ENSMUST00000103720	1.34292
Fam104a	BC056429	1.34272
Daam2	NM_001008231	1.34263
Arl8a	NM_026823	1.34261
Gpr88	NM_022427	1.34252
Ang4	NM_177544	1.34249
Gm24739	ENSMUST00000158855	1.34243
Trim72	NM_001079932	1.34235
Apcs	NM_011318	1.34234
Gm23706	ENSMUST00000104369	1.34234
Fam187a	NM_025766	1.3423
	---	1.34228
R3hdml	NM_001099331	1.34226
Gm10388	AK155938	1.34223
Sqstm1	NM_001290769	1.34217
	---	1.34211
Gm6526	ENSMUST00000100643	1.3421
Gh	NM_008117	1.3421
Ralb	NM_022327	1.34207
Camk1g	NM_144817	1.34202
Egfem1	XM_006535557	1.34201
Gm24765	ENSMUST00000083691	1.34199
	---	1.34191
Phox2a	NM_008887	1.34184
Abcb1b	NM_011075	1.34184
Mrgprx2	NM_001034868	1.34183
Eno2	NM_013509	1.34181
Gm10616	AK139984	1.3418
	---	1.34174
Gm10635	NR_045336	1.34174
Mir346	NR_029774	1.34169
Csf2rb	NM_007780	1.34157
AI314180	NM_172381	1.34154
F630003A18Rik	NM_177010	1.34151
Slc5a11	NM_146198	1.34151
	---	1.34148
Gpr20	NM_173365	1.34139
Gm22864	ENSMUST00000083950	1.34133
Abr	NM_001291186	1.34129
	---	1.34126
Gm13032	NR_045944	1.34124
Etnppl	NM_001163587	1.34123
Olfr682-ps1	ENSMUST00000071242	1.34122
Odf3l2	NM_001033473	1.34112
Gm26344	ENSMUST00000104553	1.34109
Lzts1	ENSMUST00000181890	1.34108
Krtap8-1	NM_010675	1.34108
Olfr1410	NM_146491	1.34102
Dact3	NM_001081655	1.34101
4930451I11Rik	XM_006508347	1.341
Gm6756	NR_076393	1.34088
Gm23081	ENSMUST00000157845	1.34086
Ppp4r1	NM_001114131	1.34081
Pfn4	NM_028376	1.3407
Gm2696	NM_001205009	1.34063
Ttc36	NM_138951	1.3406
Ccdc106	NM_146178	1.34056
	---	1.3404
	---	1.3404
Gm5334	NR_003648	1.34038
Slc39a1	NM_013901	1.34038
Gm12711	ENSMUST00000131249	1.3403
4930474M22Rik	NR_027986	1.34029
Wfdc8	NM_001080550	1.34025
Lcp1	NM_001247984	1.34024
Gm25068	ENSMUST00000103895	1.34023
Gm10589	AK140810	1.34021
Mrgprb4	NM_205795	1.34019
	---	1.34015
	---	1.34015
	---	1.34009
Syf2	NM_026780	1.34006
	---	1.34001
	---	1.33993
Gm20219	XR_397557	1.33986
Gm23796	ENSMUST00000084011	1.33985
Mir467c	NR_030571	1.33984
Plk4	NM_011495	1.33982
Gm15123	ENSMUST00000138988	1.3398
Fbxo42	NM_172518	1.3398
F9	NM_007979	1.33971
Gm26821	ENSMUST00000181954	1.33971
Tmem190	NM_030028	1.33971
Gk2	NM_010294	1.33961
	---	1.33959
Gm5784	XR_381331	1.33947
C1ql1	NM_011795	1.33945
	---	1.33945
	---	1.33945
Ppp1r27	NM_026814	1.33943
Olfr1447	NM_146703	1.33934
	---	1.33927
Sema6a	NM_018744	1.33925
	---	1.33916
Mcpt4	NM_010779	1.33916
LOC102641360	XR_393980	1.33915
	---	1.33913
Prom2	NM_138750	1.33909
Ear7	NM_017385	1.33907
Gm23757	ENSMUST00000158353	1.33874
Ccdc92	NM_144819	1.3387
Med29	NM_026042	1.33864
Galr3	NM_015738	1.33858
	---	1.33856
Rps5	NM_009095	1.33851
Krtap1-5	NM_027157	1.33851
Mall	NM_145532	1.33845
Akap6	NM_198111	1.33843
Sox6os	XR_404462	1.33833
Olfr1136	NM_146659	1.33825
Grin2c	NM_010350	1.33824
Ighv2-4	ENSMUST00000103447	1.33824
Gm22320	ENSMUST00000157149	1.33818
Dlx2	NM_010054	1.33815
Olfr282	NM_146457	1.33804
BB014433	NR_037972	1.33803
Prdm15	NM_144789	1.33803
4933413J09Rik	ENSMUST00000022427	1.3378
Smarcd3	NM_025891	1.33773
Gm12160	ENSMUST00000146372	1.33765
Agpat2	NM_026212	1.33763
Gm25480	ENSMUST00000083217	1.33763
C1qtnf7	NM_175425	1.33762
8430422H06Rik	NR_045373	1.33759
Gm16998	NR_038016	1.33752
Olfr1122	BC119331	1.33745
Cited2	NM_010828	1.3374
	---	1.33739
	---	1.33738
C4bp	NM_007576	1.33736
5330432E05Rik	XR_106108	1.33731
1700084C01Rik	NM_001033185	1.33715
Gm15904	ENSMUST00000154515	1.33714
A330048O09Rik	NR_045162	1.33706
Gm13883	ENSMUST00000150450	1.33697
Adam17	NM_001277266	1.33695
LOC102637131	XR_376682	1.33686
Cap2	BC050752	1.3368
	---	1.3368
Mir138-2	NR_029552	1.33676
4931408C20Rik	NM_001033764	1.33673
Gm11749	ENSMUST00000127327	1.33671
Snx4	NM_080557	1.33668
Arsi	ENSMUST00000040359	1.3366
Krt14	NM_016958	1.33659
Nelfe	NM_001045863	1.33658
Vwa3b	XM_006496378	1.33657
Fam122a	NM_026520	1.3365
Gm11569	NM_001099312	1.33645
Cdc42bpg	NM_001033342	1.33644
Arhgef16	NM_001112744	1.33641
Magea4	NM_020280	1.33629
Gm10710	ENSMUST00000047876	1.33603
Gm12756	ENSMUST00000126294	1.33601
AU022751	NM_001033211	1.33594
Alpi	NM_001081082	1.33584
Gm7854	NR_028417	1.33581
Esp36	NM_001177587	1.3358
D930015M05Rik	NR_040621	1.33577
Gm25271	ENSMUST00000157273	1.33573
Rorb	NM_001043354	1.33562
	---	1.33561
	---	1.33557
Mif4gd	NM_001243584	1.33555
LOC102636803	XR_400731	1.33553
Gm24589	ENSMUST00000116692	1.33551
Gm24589	ENSMUST00000116692	1.33551
	---	1.33548
Gm11517	NR_033523	1.33544
	---	1.33542
Gm26006	ENSMUST00000158800	1.33536
Sycp2	NM_177191	1.33531
Gm26765	ENSMUST00000180844	1.3353
Bhmt	NM_016668	1.33527
	---	1.33526
Gm16099	ENSMUST00000151303	1.33513
1700125G22Rik	NR_040548	1.33511
Anp32a	NM_009672	1.33507
Fat4	NM_183221	1.33506
LOC102634580	XR_389454	1.33501
	---	1.3349
Gm23426	ENSMUST00000122483	1.33488
Gm10344	AK087866	1.33483
Sall3	NM_178280	1.33482
Olfr273	ENSMUST00000107670	1.3348
Nckap5	NM_001081756	1.33476
1700041M19Rik	NR_040573	1.33474
Ptms	NM_026988	1.33472
	---	1.33472
Plekhg4	NM_001081333	1.33467
Arg2	NM_009705	1.33466
Tceal5	NM_177919	1.33463
Fam101a	ENSMUST00000036109	1.33455
Cdh24	NM_199470	1.33451
	---	1.3345
4930518I15Rik	ENSMUST00000099141	1.33448
	---	1.33447
Notch1	NM_008714	1.33446
Olfr1033	NM_146578	1.33445
Blnk	NM_008528	1.33434
Slc25a29	NM_181328	1.33417
Gm17046	ENSMUST00000168078	1.33413
Gtpbp6	NM_145147	1.33412
G3bp2	NM_001080794	1.33411
1700086D15Rik	XR_388748	1.33403
Gm3404	NM_001243109	1.33399
	---	1.33381
	---	1.33377
Mir669l	ENSMUST00000103771	1.33377
	---	1.33376
1700065O20Rik	NR_045386	1.33375
H2-T18	XM_006536724	1.33375
Mc1r	NM_008559	1.33374
Olfr1287	NM_001011773	1.3337
	---	1.3336
Tcirg1	NM_001136091	1.3336
Rab43	NM_001039394	1.33354
	---	1.33354
4933404K08Rik	NR_046038	1.33344
	---	1.33342
Olfr1076	NM_146406	1.33341
4930483O08Rik	NR_046279	1.33332
LOC102639075	XR_405875	1.3333
Gm853	NM_001034872	1.33327
Gm23346	ENSMUST00000083816	1.33326
Kif1c	NM_153103	1.33324
LOC102634062	XR_391438	1.33323
Fbln7	NM_024237	1.33317
4933405O20Rik	NM_172901	1.33313
Olfr39	NM_146825	1.33311
Barhl2	NM_001005477	1.33309
Spata18	NM_178387	1.33309
Zfa-ps	NR_037920	1.33306
Gm22815	ENSMUST00000157451	1.33303
	---	1.33303
Gm26874	ENSMUST00000181959	1.3329
Msh4	NM_001282054	1.33289
Stk19	NM_019442	1.33288
	---	1.33287
Hsbp1l1	NM_001136181	1.33285
Ppef1	NM_011147	1.33284
	---	1.33281
Rgs7	NM_001199003	1.33272
Mad2l1	XM_006506406	1.33271
	---	1.3327
	---	1.33265
	---	1.33261
Scarna3a	NR_028518	1.33255
Adam21	NM_020330	1.33249
A430078G23Rik	NM_001033378	1.33247
Klk7	NM_011872	1.33246
Paqr7	NM_001285845	1.33242
	---	1.33242
	---	1.33242
C430002N11Rik	NR_102296	1.33238
LOC102640240	XM_006519857	1.33231
Gm4371	NR_028311	1.3323
Gm13564	ENSMUST00000131533	1.33229
	---	1.33225
Gm11419	ENSMUST00000150772	1.33225
Gm14543	ENSMUST00000115156	1.33217
2010009K17Rik	NR_040609	1.33215
Gm19668	NM_001205034	1.33215
Olfr1187-ps1	ENSMUST00000090702	1.33206
Mir465	NR_030149	1.33204
Ccnl2	NM_207678	1.33197
Gm7538	NR_046033	1.33193
	---	1.33193
	---	1.33188
Gm25224	ENSMUST00000158195	1.33184
	---	1.33184
	---	1.33181
Ceacam9	NM_011927	1.33178
Zdhhc15	NM_175358	1.33172
	---	1.33172
Zfp945	NM_001110254	1.33168
Wdr66	XM_006530515	1.33164
Patl1	NM_172635	1.33164
LOC102631551	XR_398126	1.33162
Gm13043	NM_001039595	1.33159
Nkx2-5	NM_008700	1.33157
Mpl	NM_001122949	1.33152
Gm24240	ENSMUST00000157785	1.33151
Syna	NM_001013751	1.3315
Gm15319	NM_001177408	1.33143
B4galnt3	NM_198884	1.33136
Gm9125	NM_001163730	1.33128
Gm17750	XR_382697	1.33126
Gm21276	NR_073038	1.33121
LOC102638638	XR_375064	1.33119
3110018I06Rik	ENSMUST00000082269	1.33114
4930540M05Rik	XR_378000	1.33106
Gm11426	NR_033582	1.33094
Abcc4	NM_001033336	1.33091
Gm25550	ENSMUST00000158079	1.33088
Nalcn	NM_177393	1.33088
	---	1.33084
Olfr322	NM_207693	1.33082
	---	1.33072
Gm24405	ENSMUST00000083033	1.33071
A230072E10Rik	ENSMUST00000146161	1.3307
Grm1	NM_001114333	1.33068
L3mbtl4	NM_177278	1.33062
Arhgef15	NM_177566	1.33053
Iba57	ENSMUST00000069631	1.33049
4930456L15Rik	NR_045887	1.33044
	---	1.33044
Sumo2	NM_133354	1.33042
Sumo2	NM_133354	1.33042
	---	1.33039
Lcn3	NM_010694	1.33039
Kcnu1	NM_008432	1.33039
D5Ertd579e	NM_001081232	1.33038
n-R5s70	ENSMUST00000122650	1.33036
Gm1604b	NM_001033442	1.33032
Gfy	NM_001195255	1.33025
Sorcs2	NM_030889	1.33022
	---	1.33019
LOC102632893	XR_400228	1.33018
Asb1	NM_001039126	1.33012
	---	1.3301
Asb16	NM_148953	1.33006
Prr32	NM_026841	1.33004
Prm1	NM_013637	1.32999
Ccdc64b	NM_153784	1.32996
Vmn1r17	NM_134171	1.32995
Ccdc27	NM_001033455	1.32991
Gpr111	NM_001033493	1.3299
Cldn8	NM_018778	1.32989
Olfr1197	NM_001005225	1.32987
9830107B12Rik	NM_001177896	1.32983
	---	1.32981
Gm4567	NM_001037248	1.3298
	---	1.32977
	---	1.32975
	---	1.32975
Trpc4	NM_001253682	1.32969
	---	1.32967
Gm12343	ENSMUST00000138817	1.32958
	---	1.32957
4930448N21Rik	ENSMUST00000181417	1.32956
Fam71f1	NM_001289663	1.32953
Gm8055	ENSMUST00000099956	1.32941
	---	1.32937
Fabp12	NM_029310	1.32937
Gm22120	ENSMUST00000175590	1.32936
4933428G20Rik	NM_001289118	1.32926
Gm23023	ENSMUST00000158767	1.32917
Gm9866	NR_045868	1.32914
	---	1.32905
Gm25852	ENSMUST00000082790	1.329
Bag3	NM_013863	1.32899
Meig1	NM_008579	1.32894
Gm24350	ENSMUST00000104163	1.32885
Stx18	NM_001289535	1.32881
Adcy4	NM_080435	1.32877
	---	1.32875
Fbxw22	NM_001014395	1.32862
	---	1.32858
Uncx	NM_013702	1.32854
4930448I18Rik	NR_040696	1.32851
Gm13293	ENSMUST00000143527	1.3285
Gltpd1	NM_024472	1.32844
Spata17	NM_028848	1.3284
Nron	NR_045729	1.32836
Ttc22	NM_177667	1.32826
Snrpd1	NM_009226	1.32824
Arhgap36	NM_001081123	1.32817
4930568G15Rik	NR_040480	1.32815
Gm1966	NM_001277183	1.32811
	---	1.32798
Nmbr	NM_008703	1.32795
G6pd2	NM_019468	1.32794
Gm26849	ENSMUST00000180561	1.32793
Uchl1	NM_011670	1.32785
	---	1.32783
Lemd3	NM_001081193	1.32775
Mir1958	NR_035484	1.3277
Gfpt1	NM_013528	1.3277
4930405H06Rik	ENSMUST00000159244	1.32765
Gm11528	ENSMUST00000156822	1.32763
BC100530	ENSMUST00000096089	1.32737
4930513D17Rik	NR_045416	1.32735
	---	1.32734
	---	1.32727
Olfr974	ENSMUST00000062833	1.32726
Oosp1	NM_133353	1.32726
Grb2	NM_008163	1.32713
Larp1b	AK136175	1.32713
	---	1.3271
Gm24388	ENSMUST00000177872	1.3271
Gm21129	XM_006540507	1.32705
Gm22478	ENSMUST00000122570	1.32701
Arl14epl	NM_001033446	1.32696
Gm17141	ENSMUST00000167578	1.32696
Hoxd11	ENSMUST00000136302	1.32691
9130401M01Rik	ENSMUST00000100655	1.32688
Mrgpra2a	NM_001172588	1.32686
Gm22826	ENSMUST00000083774	1.32686
Gm14230	XR_375169	1.32682
4732463B04Rik	ENSMUST00000180751	1.32676
Gm5611	ENSMUST00000164523	1.32667
Adra2b	ENSMUST00000104934	1.32657
Gm24714	ENSMUST00000102382	1.32655
Akr1d1	NM_145364	1.32654
Krtap19-3	NM_130857	1.32651
Tmem125	NM_172383	1.32649
Gm11364	ENSMUST00000137593	1.32646
Musk	NM_001037127	1.32643
Vmn2r34	NM_001105066	1.32641
	---	1.3264
Atxn7	NM_139227	1.32615
Vmn1r143	NM_001166750	1.32612
Mir24-2	NR_029741	1.3261
Tmem28	ENSMUST00000096363	1.32605
Shoc2	NM_001168505	1.32599
Gimap5	XM_006506228	1.32589
Gm23615	ENSMUST00000082602	1.32588
Tlr12	NM_205823	1.32586
Gm22689	ENSMUST00000102452	1.32586
	---	1.32584
Tbpl1	NM_011603	1.32577
Cyp2d40	NM_023623	1.32568
Mmp24	NM_010808	1.32565
Lypd6	NR_033304	1.32564
Gm20235	AK155669	1.32557
Olfr902	NM_146802	1.32556
Gpr45	NM_053107	1.32555
8430437L04Rik	NR_040503	1.32551
Gm16344	ENSMUST00000150084	1.32546
LOC102639577	XM_006544345	1.32544
	---	1.32538
	---	1.32537
Cd19	NM_009844	1.32526
Olfr527	ENSMUST00000172230	1.32525
Gm22367	ENSMUST00000178930	1.32522
Gm22664	ENSMUST00000158719	1.3252
Gm26395	ENSMUST00000104094	1.32507
LOC102634401	NR_110447	1.32504
Xrn2	NM_011917	1.32503
	---	1.32502
	---	1.32496
Gm22359	ENSMUST00000082884	1.32495
Miox	NM_019977	1.32495
Cldn9	NM_020293	1.32495
	---	1.3249
Gm8122	ENSMUST00000165988	1.32489
Gm24877	ENSMUST00000158779	1.32485
1700012B15Rik	ENSMUST00000049684	1.32484
Fxr1	NM_001113188	1.32476
Fam69c	XM_006526474	1.32472
	---	1.32471
Gm17032	ENSMUST00000164367	1.32468
A1cf	NM_001081074	1.32455
Olfr395	NM_147005	1.32449
Snord23	NR_028539	1.32438
Acaa1b	NM_146230	1.32437
LOC102638479	XR_375187	1.32431
Igkv2-116	ENSMUST00000103318	1.3243
Cdh20	NM_011800	1.32427
	---	1.32418
4930549G23Rik	NR_045376	1.32415
Gm23274	ENSMUST00000104056	1.32415
Tubg2	NM_134028	1.32412
Serpina5	NM_172953	1.32409
	---	1.32398
Gm24850	ENSMUST00000158029	1.32391
Alkbh4	NM_028070	1.32391
Bcl11a	NM_001242934	1.32389
4930533B01Rik	NR_040614	1.32384
Ccdc79	NM_180958	1.32381
2210411M09Rik	ENSMUST00000128545	1.32377
Gm25881	ENSMUST00000157783	1.32373
Ces2a	NM_001190330	1.32371
Gm13055	ENSMUST00000127875	1.32359
Gm12730	ENSMUST00000125277	1.32357
Nxph3	NM_130858	1.32346
	---	1.32344
9530046B11Rik	ENSMUST00000149413	1.32338
Irx1	NM_010573	1.32337
Gm10483	ENSMUST00000101619	1.32329
Gm13874	ENSMUST00000151028	1.32328
D630013N20Rik	NR_045291	1.32324
	---	1.32323
Psmd6	NM_025550	1.32321
	---	1.3232
Gm11009	ENSMUST00000108961	1.32312
Gm16063	NR_046178	1.32308
Il17re	NM_001034029	1.32307
LOC545763	ENSMUST00000180208	1.32307
Nkx1-2	ENSMUST00000148931	1.32302
Tbc1d21	NM_028854	1.32299
	---	1.32295
B930082K07Rik	ENSMUST00000181046	1.32289
Foxr2	NM_001034894	1.32282
Gm22561	ENSMUST00000157331	1.32274
Gm22146	ENSMUST00000157397	1.32268
Mthfd2l	NM_026788	1.32265
	---	1.32261
Fignl2	NM_001214911	1.32259
Ptprk	NM_008983	1.32258
Olfr1384	NM_146472	1.32256
Mir191	NR_029577	1.32256
C87414	NM_001164284	1.32252
Lrch2	NM_001081173	1.32249
Gm10637	NR_040697	1.32247
Hpcal4	ENSMUST00000059667	1.32232
Msx1	NM_010835	1.32208
Gm17590	ENSMUST00000168422	1.32205
Gm22900	ENSMUST00000104538	1.32204
Gm22296	ENSMUST00000083310	1.32202
Gm15208	ENSMUST00000134448	1.32193
Prdm13	NM_001080771	1.32192
Ppp1r1b	NM_144828	1.32191
Mrpl54	NM_025317	1.32179
	---	1.32174
4930519A11Rik	ENSMUST00000181381	1.32173
Gm11579	ENSMUST00000145502	1.32173
Gm10044	ENSMUST00000081331	1.32171
Gm14223	ENSMUST00000146060	1.32151
4930572K03Rik	NR_045371	1.32141
Trav8d-1	ENSMUST00000103580	1.32136
	---	1.32135
	---	1.32135
Gm12698	ENSMUST00000142634	1.32133
Calm4	NM_020036	1.32123
Irx6	NM_022428	1.32122
Olfr874	NM_146882	1.32118
Trpm5	NM_020277	1.32116
Zeb2os	NR_110572	1.32115
	---	1.32114
5430428K19Rik	NR_045426	1.32111
Gm11544	NM_001205037	1.32109
LOC102641083	XR_389916	1.32108
Gm24791	ENSMUST00000104284	1.32108
	---	1.32102
E130114P18Rik	ENSMUST00000146447	1.32102
Tbxa2r	NM_001277265	1.32101
1700013N06Rik	XR_394785	1.32092
Mypn	NM_182992	1.32089
Olfr1212	NM_207140	1.32084
Tmem151a	NM_001001885	1.32083
Inmt	NM_009349	1.32082
4930556N13Rik	ENSMUST00000173677	1.32082
	---	1.32081
LOC102638632	XR_373704	1.32081
	---	1.32071
Skor1	NM_001163755	1.3207
Gm11463	ENSMUST00000130022	1.3207
Irx4	NM_018885	1.32069
Brinp2	NM_207583	1.32068
Bdkrb2	NM_009747	1.32063
	---	1.32062
Slc12a5	NM_020333	1.32047
Gm15755	ENSMUST00000133698	1.32041
Gm15521	ENSMUST00000141752	1.32039
Clk3	NM_007713	1.32033
Gm24626	ENSMUST00000082621	1.32032
	---	1.32031
Prl8a2	NM_001289919	1.32026
Pgbd5	ENSMUST00000140012	1.32023
Gm26169	ENSMUST00000158420	1.32018
	---	1.32014
Gm16583	ENSMUST00000162391	1.32012
	---	1.32012
Ugt2b34	NM_153598	1.32007
Snord42a	NR_037682	1.32
n-R5s93	ENSMUST00000180091	1.32
H2-Eb1	NM_010382	1.31989
Grk1	NM_011881	1.31981
Gm19359	AK044714	1.31981
1700071M16Rik	NR_045444	1.31976
Il33	NM_133775	1.31964
LOC100043315	BC106999	1.31954
Snord118	NR_028566	1.31948
A230072I06Rik	XR_404718	1.31941
Gm23975	ENSMUST00000082685	1.31939
Best1	NM_011913	1.31921
Gm4117	ENSMUST00000161917	1.31918
Gm23028	ENSMUST00000158773	1.31917
	---	1.31916
Pde5a	NM_153422	1.31909
Lcn12	NM_029958	1.31906
D030025P21Rik	NR_028577	1.31905
	---	1.31898
Gm23218	ENSMUST00000158124	1.31891
Myrip	NM_144557	1.31885
Ehd4	NM_133838	1.31884
Nrf1	NM_001164226	1.31868
Gm20461	ENSMUST00000174600	1.31867
Gm21129	XM_006540507	1.31863
Gm21129	XM_006540507	1.31863
Gm23203	ENSMUST00000104374	1.31861
Gm23813	ENSMUST00000175153	1.31859
Egr2	NM_010118	1.31854
	---	1.31852
Rnase9	NM_183032	1.31851
Rhob	NM_007483	1.31847
Kcng3	NM_153512	1.31842
Olfr61	BC119308	1.31838
Gm25797	ENSMUST00000082640	1.31835
Agpat1	NM_001163379	1.31833
	---	1.31833
Zadh2	NM_146090	1.31826
Tcf4	NM_001083967	1.31817
Plk2	NM_152804	1.31815
Tigd3	NM_198634	1.31811
Tex36	NM_028654	1.3181
Sumo2	NM_133354	1.31808
4933436H12Rik	NR_046208	1.31802
LOC624931	XM_006536388	1.318
Prokr2	NM_144944	1.31789
Crisp2	NM_001204071	1.31784
	---	1.31784
Olfr826	NM_146676	1.31783
	---	1.31779
Poteg	NM_026256	1.31772
Stmnd1	NM_001005422	1.31767
Efhd1	XR_387203	1.31762
	---	1.31753
Uckl1os	ENSMUST00000122831	1.31752
Gm23596	ENSMUST00000104304	1.31749
A730060N03Rik	ENSMUST00000174277	1.31743
Dcaf13	NM_198606	1.31743
Tex24	NM_001013609	1.31741
1700121C08Rik	ENSMUST00000137546	1.3174
Otx1	NM_011023	1.31724
Ankrd36	NM_023816	1.31724
Fam47c	NM_001164739	1.3171
Olfr850	NM_146523	1.31706
Gm23273	ENSMUST00000104058	1.31704
Mir129-1	NR_029567	1.31699
Rgs9	NM_001165934	1.31696
	---	1.31696
Dhcr24	NM_053272	1.31695
9230112D13Rik	NM_030062	1.31691
Igkj3	ENSMUST00000103407	1.31688
Eef1e1	NM_025380	1.31687
Samd7	NM_029489	1.31675
Foxa2	NM_010446	1.31671
	---	1.31669
Hn1l	NM_198937	1.31668
Apol7a	NM_001164640	1.31659
	---	1.31655
Hspa12a	NM_175199	1.31655
Lgi1	NM_020278	1.31654
Wnt1	NM_021279	1.31654
Grb7	NM_010346	1.31647
Defb15	NM_139222	1.31644
2810433D01Rik	NR_033474	1.31635
Sim1	NM_011376	1.31632
1700016L21Rik	NR_040460	1.31629
Gm13448	ENSMUST00000143469	1.31621
	---	1.31613
1700123O12Rik	ENSMUST00000141312	1.31612
	---	1.31611
Surf4	NM_011512	1.31605
Krt4	NM_008475	1.31604
Ldb3	NM_001039071	1.31597
Gm23323	ENSMUST00000104471	1.31594
4933407L21Rik	NR_037692	1.31587
Gm26045	ENSMUST00000157862	1.31585
Gm13629	NR_033495	1.31579
	---	1.31578
	---	1.31578
Gm25187	ENSMUST00000083906	1.31576
Sag	ENSMUST00000156381	1.31575
	---	1.31564
	---	1.31559
Krt36	XM_006532332	1.31555
Gm8909	NM_001081032	1.31554
Olfr623	NM_147122	1.31551
Gpc5	NM_175500	1.3155
Fhad1	NM_177868	1.31548
Snora35	NR_028446	1.31539
	---	1.31524
	---	1.31524
Krtap5-4	NM_015809	1.31521
1700030M09Rik	NR_045903	1.31521
Vmn1r88	NM_001167537	1.31516
Gm22814	ENSMUST00000157452	1.31511
	---	1.31511
Fam110c	NM_027828	1.31511
Olfr1431	NM_146414	1.31509
Plekhh3	NM_146030	1.31494
	---	1.31493
Apof	NM_133997	1.31485
Chrne	NM_009603	1.3148
4930598A11Rik	ENSMUST00000180742	1.31476
Bmp2	NM_007553	1.31475
Gm26663	ENSMUST00000181105	1.31473
Nrarp	NM_025980	1.31456
Vil1	NM_009509	1.31453
	---	1.31437
Gm24681	ENSMUST00000158760	1.31435
Ankmy1	NM_172850	1.31435
Map3k5	NM_008580	1.3143
Jmjd6	NM_033398	1.31429
LOC102635200	XR_390284	1.31427
Blcap	ENSMUST00000174336	1.31427
Gm15704	ENSMUST00000144757	1.31424
	---	1.31423
Kcnj8	NM_008428	1.31422
Itpka	NM_146125	1.3142
LOC547349	NM_001025208	1.31418
Gm8773	NR_033499	1.31413
Gm13227	ENSMUST00000143127	1.3141
Mir5112	NR_039572	1.31405
E330020D12Rik	NR_033736	1.31405
Dux	ENSMUST00000176875	1.31393
Gm26102	ENSMUST00000157251	1.31393
2610035F20Rik	NR_045046	1.31392
Capza3	NM_007605	1.31379
Gpr156	NM_153394	1.31377
Ighv1-84	ENSMUST00000103551	1.3137
2510009E07Rik	NM_001001881	1.31368
Gm3264	NM_001242945	1.31368
Npw	NM_001099664	1.31364
Gm2916	ENSMUST00000181779	1.31364
	---	1.31364
Stk33	NM_054103	1.31363
	---	1.31351
Gm22345	ENSMUST00000122644	1.31345
	---	1.31332
	---	1.31327
Gm23278	ENSMUST00000157911	1.31326
Zfp541	NM_001099277	1.31322
	---	1.3132
Gm25170	ENSMUST00000104191	1.31314
Isca2	NM_028863	1.31313
Gm13773	ENSMUST00000156693	1.31309
3010001F23Rik	NR_045451	1.31307
Gm14662	ENSMUST00000145552	1.31305
	---	1.313
Cxcr1	NM_178241	1.31299
Nuggc	NM_001195674	1.31296
Otud4	NM_001081164	1.31295
Fam154a	NM_001081096	1.31292
5430401H09Rik	XR_105468	1.3129
Snord11	NR_028521	1.31284
Gm7353	ENSMUST00000069044	1.3128
4930430F21Rik	NR_045186	1.31279
LOC102639848	XR_376291	1.31278
Tnn	NM_177839	1.31278
Btg2	NM_007570	1.31277
Trav9d-4	ENSMUST00000167409	1.31276
Gm13415	ENSMUST00000131886	1.31275
	---	1.31257
Gm6420	AK131727	1.31246
Vmn1r104	NM_001166738	1.31245
Gm11665	XR_389073	1.31243
	---	1.31243
Gm15466	XM_006543731	1.31242
Cyp2d11	NM_001104531	1.31237
Elf5	NM_001145813	1.31234
3632454L22Rik	NR_040281	1.31233
Gm24576	ENSMUST00000175508	1.31231
Mmp15	NM_008609	1.31228
Lingo1	NM_181074	1.31217
Gm24673	ENSMUST00000116948	1.31215
Gm24673	ENSMUST00000116948	1.31215
Gm26896	ENSMUST00000180482	1.31208
Vmn1r167	NM_001101562	1.312
Gm10308	ENSMUST00000095183	1.31176
Rps15a-ps4	NR_036572	1.31176
4930511O05Rik	ENSMUST00000155912	1.3117
Orm3	NM_013623	1.31167
	---	1.31163
Tmem192	NM_001163747	1.31157
Mmrn2	NM_153127	1.31151
Gm3134	XR_106150	1.31147
Agtr1a	ENSMUST00000143181	1.31146
Thsd7b	NM_172485	1.31142
Fam183b	NM_001162878	1.31139
Cryge	ENSMUST00000161960	1.31138
Gm20319	NR_105063	1.31129
Hoxc13	NM_010464	1.31129
Olfr266	ENSMUST00000059486	1.31123
Gm25921	ENSMUST00000158305	1.31111
Gm11574	ENSMUST00000139752	1.31109
	---	1.31105
	---	1.31105
Trp73	NM_001126330	1.31104
Gm17391	ENSMUST00000171036	1.31103
	---	1.31102
1700112K13Rik	ENSMUST00000141892	1.31101
	---	1.31097
Gm12790	ENSMUST00000106916	1.31093
	---	1.31091
Rab35	NM_198163	1.31088
Gm24255	ENSMUST00000104481	1.31082
Gm23839	ENSMUST00000116957	1.3108
Gm15491	ENSMUST00000133963	1.31079
Gm24939	ENSMUST00000158325	1.31078
Serpinc1	NM_080844	1.31077
H2-Q2	ENSMUST00000074806	1.31076
Gpr144-ps	XR_374298	1.31072
4933433G08Rik	NR_105026	1.3107
9430021M05Rik	NR_033569	1.31066
Tspo2	NM_027292	1.31057
Plch1	NM_001177732	1.31052
	---	1.31045
Gm12827	ENSMUST00000132690	1.31044
Gm22880	ENSMUST00000157745	1.3104
LOC102634389	XR_384390	1.31035
Vmn2r-ps104	ENSMUST00000099416	1.31032
Gm10377	NM_001244671	1.3103
Sde2	NM_145943	1.3102
Kcnmb3	NM_001195074	1.31018
Chmp4c	NM_025519	1.31015
1700054K19Rik	NR_027865	1.31013
Cdh8	NM_007667	1.31007
	---	1.31003
	---	1.31002
LOC102636686	XM_006531547	1.31
	---	1.30993
BB365896	ENSMUST00000173978	1.30983
Zfpm2	NM_011766	1.30982
	---	1.3098
4932430I15Rik	ENSMUST00000180431	1.30978
Gm24352	ENSMUST00000158966	1.30969
	---	1.30966
Fibin	NM_026271	1.30963
Gm4567	NM_001037248	1.30962
B230364G03Rik	ENSMUST00000181479	1.30958
Trav6d-4	ENSMUST00000180717	1.30944
Gm23600	ENSMUST00000157260	1.3094
Mir218-1	NR_029798	1.30935
Trem3	NM_021407	1.30934
Siah1b	NM_009173	1.30933
Prr18	NM_178774	1.30931
Lpo	NM_080420	1.30928
AI847159	NR_045264	1.30924
Gm20063	NR_045049	1.30914
Gm13465	ENSMUST00000129687	1.30911
Rbp4	NM_001159487	1.30901
B530045E10Rik	ENSMUST00000060657	1.30899
	---	1.30898
4930555B11Rik	NR_040633	1.3089
	---	1.3089
	---	1.30889
Nlrp2	NM_177690	1.30886
C530050E15Rik	XR_382132	1.30881
[truncated: 25,704 more rows]

## Sheet: 24h
Supplementary Table 2.
Gene Symbol	RefSeq	Fold-Change(24h LPS vs. 24h Untreated)
Nfkbiz	NM_001159394	1.39981
	---	1.3998
Gm15591	ENSMUST00000138539	1.39975
4930402K13Rik	NM_001270700	1.39924
M6pr	NM_010749	1.3992
Vmn1r46	NM_053229	1.39918
Myl6b	NM_172259	1.39916
Gm5592	NM_001033782	1.39912
Mir199a-1	NR_029585	1.39899
	---	1.39897
1700030A11Rik	NR_045457	1.39892
	---	1.39889
Arhgap33os	NR_036630	1.39885
Srrm1	NM_001130477	1.39884
LOC102642047	XR_394816	1.39874
Gm17332	ENSMUST00000165626	1.39871
	---	1.39865
	---	1.39856
BB365896	ENSMUST00000173978	1.39855
Jam2	NM_023844	1.39845
Mau2	NM_001167939	1.39839
4933429K18Rik	NR_045307	1.39832
Acpp	NM_019807	1.39823
Efcc1	NM_001159697	1.39822
Gm10697	NM_001163731	1.39822
Gm10697	NM_001163731	1.39822
LOC102635000	XM_006542015	1.39802
	---	1.39799
Gm24469	ENSMUST00000104487	1.39784
Rps24	NM_011297	1.39781
1810019N24Rik	ENSMUST00000181128	1.39776
Sly	NM_201530	1.39775
	---	1.39769
	---	1.39769
Gm23245	ENSMUST00000083370	1.3976
	---	1.39757
Gm9507	XM_006542821	1.39751
	---	1.3975
Olfr1259	NM_146341	1.39739
	---	1.39739
	---	1.39739
H60c	NM_001204916	1.39737
Tescl	NM_001163810	1.39736
4930524C18Rik	NR_045661	1.39721
	---	1.39691
Gm14641	ENSMUST00000136486	1.39686
Mir146b	NR_030468	1.39686
Olfr790	ENSMUST00000056002	1.39686
Gm22488	ENSMUST00000116811	1.39684
Tas2r137	NM_001025385	1.3968
	---	1.3968
Olfr703	NM_146596	1.39675
	---	1.39673
	---	1.39659
Gm13483	NR_040362	1.39643
4933411G06Rik	NR_045158	1.39638
	---	1.39636
5730437C11Rik	ENSMUST00000155540	1.39635
	---	1.39612
Gm13839	ENSMUST00000151639	1.39611
Gm17455	NM_001164374	1.39609
C430039J16Rik	ENSMUST00000181148	1.39598
Unc5d	NM_153135	1.39588
	---	1.39571
	---	1.39571
Ttc25	NM_028918	1.39568
Tmpo	NM_001080129	1.39554
	---	1.39552
5930403N24Rik	ENSMUST00000062667	1.39549
Cacnb1	NM_001282977	1.39545
4930598F16Rik	NR_040479	1.39529
	---	1.39527
Vmn2r29	NR_003555	1.39518
Olfr1246	NM_146792	1.39515
Myo5c	NM_001081322	1.39503
Gm15649	ENSMUST00000133496	1.39503
Gm26159	ENSMUST00000158968	1.39501
Cic	NM_001110131	1.39493
Brpf1	NM_001282126	1.39468
Prph	NM_001163588	1.39462
4930517O19Rik	XR_396103	1.3946
	---	1.39452
Gm24691	ENSMUST00000157762	1.39444
	---	1.39441
	---	1.39441
	---	1.39435
LOC102634561	XR_404087	1.39426
4930595D18Rik	XR_394862	1.39418
	---	1.39413
Ppard	NM_011145	1.3941
Mrpl22	NM_175001	1.39405
Gjb3	ENSMUST00000106091	1.39395
	---	1.39392
Hexdc	NM_001001333	1.39388
Gm22137	ENSMUST00000102085	1.39378
	---	1.39375
	---	1.39361
	---	1.39352
S100a8	NM_013650	1.39338
Gsc2	NM_029469	1.39332
4930579O11Rik	ENSMUST00000164687	1.39329
Pde6d	NM_008801	1.39323
	---	1.39317
	---	1.39308
Sntg2	ENSMUST00000133324	1.39297
	---	1.39283
Uox	NM_009474	1.39271
Fgf1	NM_010197	1.3926
	---	1.3926
	---	1.39258
Pifo	NM_001200028	1.39254
Rbck1	NM_001083921	1.39238
Fbxo43	NM_001081253	1.39234
Mrgbp	NM_028479	1.39226
Gm23239	ENSMUST00000083006	1.39219
	---	1.39212
4732456N10Rik	NM_177717	1.39212
Tifa	ENSMUST00000054483	1.39207
	---	1.39202
Zfp777	NM_001081382	1.39198
	---	1.39189
Ccdc154	NM_001079929	1.39184
Gm26902	ENSMUST00000181307	1.39184
Olfr934	NM_146442	1.39182
Ly9	NM_001277968	1.3918
Itgb2l	NM_008405	1.39179
	---	1.39175
LOC102641360	XR_393980	1.39169
Atg5	NM_053069	1.39162
	---	1.39159
	---	1.39157
Gm25224	ENSMUST00000158195	1.39155
Gm25931	ENSMUST00000175230	1.39133
Gm22596	ENSMUST00000157601	1.39128
Ethe1	NM_023154	1.39127
Ttc29	NM_183096	1.39123
Itln1	NM_010584	1.39122
Olfr1107	NM_146844	1.39115
Vmn2r74	NM_001105187	1.39109
Cldn16	NM_053241	1.39104
	---	1.39098
1700058P15Rik	ENSMUST00000159981	1.39097
Slurp1	NM_020519	1.39095
Gzmg	NM_010375	1.39088
	---	1.39072
Unc45bos	XR_393429	1.39068
	---	1.39061
Gm6260	NR_040405	1.39057
7420701I03Rik	NR_045860	1.39057
Abr	NM_001291186	1.39049
Ighv8-13	ENSMUST00000103542	1.3904
Enkur	NM_027728	1.39033
3110057O12Rik	ENSMUST00000108077	1.3903
Mcfd2	NM_176808	1.39004
Cyc1	NM_025567	1.38985
Cndp2	NM_001289531	1.38982
Glod5	NM_027227	1.38982
Cntnap5a	NM_001077425	1.38973
C330022C24Rik	NR_045717	1.38969
S100a3	NM_011310	1.38962
Gm25420	ENSMUST00000104216	1.38961
Npsr1	NM_175678	1.38959
4930417O22Rik	NR_045806	1.38959
4930526F13Rik	ENSMUST00000144718	1.38956
	---	1.3895
	---	1.3895
	---	1.38931
Gm13481	ENSMUST00000127672	1.38927
Gm5278	ENSMUST00000055957	1.38926
Gm12521	ENSMUST00000141723	1.38912
Kbtbd7	NM_001024135	1.3891
Tldc1	NM_028883	1.38909
Sall4	XM_006500486	1.38894
Gm15135	ENSMUST00000149813	1.38891
Gyltl1b	NM_001166633	1.38889
Cdh1	NM_009864	1.38879
Ssu2	NM_175525	1.38876
Gm23794	ENSMUST00000084009	1.38869
Gp1ba	NM_010326	1.38866
Nlgn3	ENSMUST00000151528	1.38863
	---	1.38858
LOC102636620	XR_382919	1.38827
5730457N03Rik	NR_038163	1.3882
Aldh3b1	NM_026316	1.38815
Olfr663	NM_001011757	1.38796
	---	1.38788
Gfod2	XM_006531350	1.38783
Gm22559	ENSMUST00000157329	1.38771
Gm14553	ENSMUST00000126711	1.3877
Gm25696	ENSMUST00000082900	1.38763
B020018G12Rik	ENSMUST00000104983	1.38762
Radil	NM_001289588	1.38762
	---	1.38762
Gm25592	ENSMUST00000082635	1.38761
	---	1.3876
Gm17762	NR_028378	1.38752
Gm11528	ENSMUST00000156822	1.38752
Gm12503	ENSMUST00000146576	1.38747
Gm19541	AK085652	1.38745
S100a5	NM_011312	1.38744
Gm22233	ENSMUST00000157464	1.38739
Gm22233	ENSMUST00000157464	1.38739
Abca15	NM_177213	1.38733
	---	1.38709
Gm23044	ENSMUST00000157891	1.38705
Foxj2	NM_021899	1.38694
Gm10091	AK051890	1.3869
Fbxo18	NM_015792	1.3868
	---	1.38678
Gm15324	ENSMUST00000139397	1.38677
Gm24998	ENSMUST00000157908	1.38677
Otud5	NM_001290536	1.38676
A230087F16Rik	XR_381964	1.38658
Olfr938	ENSMUST00000056499	1.38635
	---	1.38624
	---	1.38623
AU018091	NM_001004153	1.38612
Gata3	NM_008091	1.38603
LOC101056195	ENSMUST00000177552	1.38575
	---	1.38554
Slc26a5	NM_001289787	1.38553
Traj44	ENSMUST00000103698	1.3854
Mtmr7	NM_001040699	1.38516
	---	1.38512
A830012C17Rik	ENSMUST00000131498	1.38503
	---	1.38502
Htr5b	NM_010483	1.385
Brinp3	NM_001145807	1.38494
Gm8550	ENSMUST00000161621	1.38491
LOC102634222	XM_006528430	1.38487
	---	1.38478
	---	1.38467
LOC102634941	XR_398888	1.38464
Gm22906	ENSMUST00000175191	1.3846
Tcp10a	ENSMUST00000128533	1.38457
Gm26314	ENSMUST00000083891	1.38439
Spin2d	NM_001243002	1.38434
Kctd13	NM_172747	1.3843
	---	1.38421
Psmd11	NM_178616	1.38421
	---	1.38419
Dclre1a	NM_018831	1.38414
Gm13191	ENSMUST00000136489	1.3841
2009-03-01	NM_001033262	1.38405
4933411K16Rik	NM_025752	1.38404
Tcf7	NM_009331	1.38403
Cep95	NM_001166685	1.38395
Copz1	BC025041	1.38384
	---	1.3838
Adra1d	NM_013460	1.38378
4933432G23Rik	NR_040716	1.38368
Mal	NM_001171187	1.38364
Mir5135	NR_039597	1.3836
Olfr166	ENSMUST00000074739	1.38358
Krtap9-5	NM_001085527	1.38357
	---	1.38349
	---	1.38346
Shisa5	NM_001284332	1.38343
Madcam1	NM_013591	1.38335
Gm24322	ENSMUST00000175341	1.38334
Gm22403	ENSMUST00000174919	1.38321
Uvrag	NM_178635	1.38314
4930524J08Rik	ENSMUST00000046721	1.38313
Shisa7	NM_001290291	1.38312
Shkbp1	NM_138676	1.38307
9530068E07Rik	NM_153117	1.38305
	---	1.38297
Figla	NM_012013	1.38291
	---	1.38289
	---	1.38288
Ighv10-3	ENSMUST00000103495	1.38284
3110043O21Rik	NM_001081343	1.38284
Olfr1295	BC125371	1.38276
Tor1a	NM_144884	1.3827
Gm16233	ENSMUST00000136170	1.38262
Trav7-6	ENSMUST00000103641	1.3826
Trav7-6	ENSMUST00000103641	1.3826
Fpr-rs6	NM_177316	1.38259
H3f3b	NM_008211	1.38257
LOC101055805	XM_006519749	1.38237
Speer3	NM_027650	1.38231
Vrk3	NM_133945	1.38228
Adora3	NM_027025	1.38223
n-R5s168	ENSMUST00000083948	1.38216
	---	1.38211
Prkd2	NM_001252458	1.3821
Daw1	NR_027636	1.38204
	---	1.38198
	---	1.38198
4933427D06Rik	NM_175017	1.38184
	---	1.38179
Gm26860	ENSMUST00000181674	1.38169
Coro7	NM_030205	1.38132
Igkv14-126	ENSMUST00000103310	1.38131
Slc7a10	NM_017394	1.38127
Cacna1s	NM_001081023	1.38126
	---	1.38116
Gm7978	NM_001270457	1.38114
	---	1.38105
Ssfa2	NM_080558	1.38098
Olfr1501	NM_146633	1.38092
4930439A04Rik	XR_398622	1.38089
	---	1.38087
2310043M15Rik	ENSMUST00000180967	1.38068
	---	1.38062
Olfr384	NM_207224	1.38049
Zfp426	NM_001110309	1.38036
Psmb2	NM_011970	1.38032
Olfr1294	NM_146885	1.3803
Dfnb59	NM_001080711	1.38023
Stk36	NM_175031	1.38018
Gm23862	ENSMUST00000180342	1.38018
	---	1.38017
Gm4952	NM_001013762	1.38005
LOC102641247	XR_394180	1.38
Serhl	NM_023475	1.37993
Slc25a10	NM_013770	1.3799
Gm6189	ENSMUST00000164487	1.37985
LOC102638296	XR_404043	1.37981
	---	1.37979
Cmtm2a	NM_027022	1.37974
Ivd	ENSMUST00000028807	1.37973
Gm10629	ENSMUST00000137706	1.3797
Tbx10	NM_001001320	1.37969
Luzp2	NM_178705	1.37965
	---	1.37965
Gm26416	ENSMUST00000104280	1.37961
Cep70	NM_023873	1.37957
	---	1.37957
Pigr	NM_011082	1.37951
n-R5s167	ENSMUST00000083227	1.37944
	---	1.37934
	---	1.37933
Krtap4-9	NM_001085548	1.37923
	---	1.3792
BC021785	NM_001113385	1.37912
Ighd5-8	ENSMUST00000178909	1.3791
	---	1.37904
Calm5	NM_001008706	1.37903
Jakmip1	NM_178394	1.37903
Mrpl32	NM_029271	1.37901
Gm23981	ENSMUST00000157136	1.37901
Tcp11	NM_001085555	1.37896
	---	1.37895
Syt10	NM_018803	1.3789
Gm23796	ENSMUST00000084011	1.3789
Slc39a14	NM_001135151	1.37883
Arid3a	NM_001288625	1.37883
Cntn2	NM_177129	1.37882
Gm12996	XR_401945	1.37882
	---	1.37876
	---	1.37875
6030466F02Rik	NR_040702	1.37872
1700047L14Rik	NR_040691	1.37863
	---	1.37856
Lrrk1	NM_146191	1.37854
	---	1.37847
LOC102633321	XR_379349	1.37841
Gm13849	ENSMUST00000153328	1.37837
	---	1.37835
Pom121l2	NM_001162928	1.37832
Vmn2r51	NM_001105179	1.37803
Ank1	NM_001110783	1.37803
Gm20554	NR_030701	1.37792
BC028528	XM_006501376	1.37792
Smtnl1	NM_024230	1.37772
Gm2822	ENSMUST00000164299	1.37765
Rbm12b2	NM_198957	1.37753
Ints9	NM_001253731	1.37743
	---	1.37743
	---	1.37707
	---	1.37707
Col25a1	NM_001244952	1.37707
	---	1.37701
1700119I11Rik	ENSMUST00000122270	1.37695
	---	1.3768
Samd15	NM_001290288	1.37672
	---	1.37667
Vmn1r114	NM_001166837	1.37665
Gm24944	ENSMUST00000158330	1.37662
4933424L21Rik	ENSMUST00000142486	1.37661
1700086P04Rik	XR_390171	1.37658
Igkj3	ENSMUST00000103407	1.37653
G630016G05Rik	ENSMUST00000156095	1.37646
Gm7358	XM_972968	1.3764
LOC102637763	XR_376568	1.37639
Jund	NM_001286944	1.37636
Neu1	NM_010893	1.37628
Ndufaf5	NM_027093	1.37627
	---	1.37623
Gm11166	NR_024558	1.37619
Gm22427	ENSMUST00000103922	1.37618
	---	1.37617
2310043L19Rik	NR_037994	1.37614
	---	1.37611
Gm20387	ENSMUST00000173609	1.3761
Ucn	NM_021290	1.37602
Sh3tc2	AK208354	1.37599
	---	1.37591
	---	1.37588
Olfr916	NM_146784	1.37577
1700021N21Rik	NR_045800	1.37562
Tmigd1	NM_025655	1.37546
Olfr729	NM_146278	1.37542
Jmjd6	NM_033398	1.37537
Tob2	ENSMUST00000039199	1.37534
1700041M05Rik	ENSMUST00000130055	1.37534
9230112D13Rik	NM_030062	1.37522
	---	1.37517
Tmub1	NM_022418	1.37514
Mrps36	ENSMUST00000125206	1.37496
Gm26070	ENSMUST00000157500	1.37471
3010003L10Rik	ENSMUST00000124754	1.3747
	---	1.37466
Gm11755	ENSMUST00000144096	1.3745
Snord61	NR_002903	1.37448
Xcl1	NM_008510	1.37437
E030019B13Rik	NR_045082	1.37431
Bmp5	NM_007555	1.37431
Vmn2r34	NM_001105066	1.37417
Trim55	NM_001081281	1.37396
Gm17104	ENSMUST00000166826	1.37393
1700056E22Rik	NM_028516	1.37389
	---	1.37387
	---	1.37372
Gm13402	ENSMUST00000153600	1.3736
Nacad	NM_001081652	1.37358
Trav6-4	ENSMUST00000180711	1.3735
Gm20328	AK084734	1.3735
Gm21943	NM_001017393	1.37349
	---	1.37338
Eva1c	NM_027627	1.37335
Dio1	NM_007860	1.37324
	---	1.3732
Gm6345	ENSMUST00000180378	1.37319
Gm22359	ENSMUST00000082884	1.373
Pnldc1	AK139523	1.373
A730009L09Rik	AK042603	1.37293
Gm26890	ENSMUST00000180681	1.37287
LOC102639518	XR_375199	1.37283
A130023I24Rik	ENSMUST00000152709	1.37281
	---	1.37271
Spint1	NM_016907	1.37268
Cyp4a29	NM_001100183	1.37266
Sox2ot	NR_015580	1.37266
Usp27x	NM_019461	1.37252
Ranbp1	XM_006544941	1.37229
Cep164	NM_001081373	1.37225
Cpn2	NM_027904	1.37225
LOC102632031	XR_387635	1.37217
Gm13157	NM_001127189	1.37215
4931413I07Rik	ENSMUST00000173637	1.37207
Olfr153	BC147769	1.37197
LOC102638052	XR_400061	1.37192
Cdk2ap2	ENSMUST00000025779	1.37183
	---	1.37181
	---	1.37174
Olfr820	ENSMUST00000059244	1.37174
	---	1.37172
0610038B21Rik	NR_028125	1.37159
Usf1	NM_009480	1.37136
Ak9	XM_006512939	1.37135
Cblb	NM_001033238	1.3713
Mir551b	NR_030422	1.37126
Grin1	NM_001177656	1.37126
4933402N03Rik	ENSMUST00000070980	1.3712
9430076C15Rik	NR_015553	1.37112
A530065N20Rik	NR_046142	1.37105
Tmem52b	NM_001081186	1.37105
4933401B06Rik	NR_033580	1.37099
Chd7	NM_001277149	1.37099
Mir1899	NR_035437	1.37091
Gm2721	NR_045085	1.37088
Cacna1b	NM_001042528	1.37063
4732471J01Rik	NR_073028	1.37051
Trav15n-1	ENSMUST00000103590	1.37036
Gm13944	ENSMUST00000146495	1.37033
	---	1.3702
	---	1.37014
Gm23216	ENSMUST00000179545	1.37014
Gm22166	ENSMUST00000178419	1.37011
Gm22166	ENSMUST00000178419	1.37011
Gm24554	ENSMUST00000158654	1.37004
Gm15640	ENSMUST00000152070	1.37004
Ncstn	NM_021607	1.37002
Odf4	NM_145746	1.36994
Rspo3	NM_028351	1.3699
Igkv3-10	ENSMUST00000103397	1.36982
	---	1.36975
Gpr157	NM_177366	1.36969
	---	1.36964
Gm5407	ENSMUST00000080694	1.36964
Olfr132	NM_001005481	1.36944
Olfr1359	ENSMUST00000079135	1.36943
Cpxm2	NM_018867	1.36931
Gm12498	ENSMUST00000138374	1.36919
Kdm7a	NM_001033430	1.36915
D830024N08Rik	AK085891	1.3691
Spink6	NM_001013797	1.36907
Klhl33	NM_001166651	1.3688
	---	1.36873
3110009F21Rik	NR_045466	1.36848
Tbx21	NM_019507	1.36847
Crhr1	NM_007762	1.36835
Gja8	NM_008123	1.36832
Krtcap2	ENSMUST00000040888	1.3683
Olfr609	NM_147082	1.36829
Aass	NM_013930	1.36826
Tac2	NM_001199971	1.36826
Gm4759	NR_003967	1.36826
6330549D23Rik	NR_003619	1.36824
Gm13620	ENSMUST00000131198	1.36824
Calhm1	NM_001081271	1.36811
Olfr1189	NM_146772	1.3681
Gm23907	ENSMUST00000104595	1.36807
Gm1943	NR_002928	1.36803
Gm9968	ENSMUST00000147504	1.36796
Gm15559	XR_168628	1.3678
Gm25525	ENSMUST00000177701	1.36777
Als2cr11	NM_175200	1.36774
Ring1	NM_009066	1.36754
Gpld1	NM_008156	1.36751
Olfr1314	NM_146450	1.36744
Prkce	NM_011104	1.36737
	---	1.36729
Mark2	NM_001080388	1.36722
	---	1.3672
Slc22a27	NM_134256	1.36715
9130204K15Rik	ENSMUST00000131441	1.36711
	---	1.36709
Gm12493	ENSMUST00000150111	1.36692
Trim45	NM_001165953	1.36687
Gm24316	ENSMUST00000083041	1.36685
4930556L07Rik	ENSMUST00000134422	1.36674
Dnajb11	NM_001190804	1.36665
	---	1.36663
Gm23037	ENSMUST00000083874	1.36661
C130036K02	XR_381995	1.36656
Samd10	NM_172676	1.36652
Mir574	NR_030577	1.36646
Adamts16	NM_172053	1.36646
Olfr1286	NM_207254	1.36645
	---	1.36642
Nr4a2	ENSMUST00000028166	1.36642
Gm25476	ENSMUST00000175125	1.36632
	---	1.36628
Gm13180	ENSMUST00000141222	1.36626
	---	1.36611
B930018H19Rik	NR_040706	1.36607
Gm15008	NR_045917	1.366
	---	1.366
Nudt13	NM_026341	1.36597
Pkd1l3	NM_001039700	1.36587
LOC102633458	XM_006518281	1.36578
	---	1.36577
Gm22864	ENSMUST00000083950	1.36572
Gm22955	ENSMUST00000122519	1.36571
Clca6	NM_207208	1.36567
Gm20066	AK042574	1.36564
LOC100861913	XR_398391	1.36562
	---	1.36553
3110006O06Rik	BC067033	1.36551
Vmn2r8	NM_001104620	1.36551
Unc5c	NM_001293561	1.36549
Gm13684	ENSMUST00000152569	1.36506
	---	1.36504
	---	1.36503
	---	1.36502
9130019P16Rik	NR_033635	1.36496
Gm5414	NM_001003670	1.36493
Mrps12	ENSMUST00000171183	1.36488
	---	1.36468
Crtc2	ENSMUST00000029545	1.36457
Ccdc54	NM_027046	1.36456
Vmn2r122	NM_009488	1.36453
Gm25016	ENSMUST00000158399	1.36444
Cypt3	NM_173367	1.36432
Gm26145	ENSMUST00000104476	1.36419
Aknaos	XR_104863	1.36408
Mrpl53	NM_026744	1.36405
LOC102632898	XR_393367	1.36401
Dppa1	NM_001163358	1.36397
Gtf2e2	NM_001167921	1.36394
Mgat4b	NM_145926	1.36392
	---	1.36391
Trpm6	NM_153417	1.36388
Atp6v1c2	NM_001159632	1.36367
Ero1l	NM_015774	1.36363
Atp1b4	NM_001290389	1.36352
Gm23671	ENSMUST00000157472	1.36352
	---	1.36346
Oas1f	NM_145153	1.36343
Gm6249	NR_046021	1.36341
Ccdc129	NM_001081665	1.36337
4930471M09Rik	NR_045980	1.36321
Crisp1	NM_009638	1.36314
Amhr2	NM_144547	1.36311
	---	1.36311
Hsd17b10	ENSMUST00000112617	1.36308
Plod2	NM_001142916	1.36303
Gm17644	NR_045297	1.3629
4933402J07Rik	NM_177901	1.36278
Wdr66	XM_006530515	1.36271
	---	1.36258
Klf14	NM_001135093	1.36233
	---	1.36212
Gm25023	ENSMUST00000082977	1.36211
Gm17750	XR_382697	1.36209
	---	1.36204
	---	1.36204
5730435O14Rik	NR_045341	1.36192
Gm23197	ENSMUST00000158809	1.3619
LOC102635000	XM_006542015	1.36189
Hist2h2bb	NM_175666	1.36187
Gpr107	NM_178760	1.36186
	---	1.36176
	---	1.36173
	---	1.3617
Gm24051	ENSMUST00000158622	1.3617
	---	1.36164
Gm14317	XR_375209	1.36163
Chchd10	NM_175329	1.36154
Olfr1368	ENSMUST00000055298	1.36143
4930563D23Rik	NM_029252	1.36134
Gm9	NM_001033234	1.3613
4930567H12Rik	NR_015535	1.36125
Timp4	NM_080639	1.36125
Tacr3	NM_021382	1.36109
Rabggta	NM_019519	1.36108
Map4	NM_001205330	1.36105
Fam20c	NM_030565	1.36089
Rtl1	EU434921	1.36085
Olfr1384	NM_146472	1.36081
LOC102639547	XR_390405	1.36071
Dppa2	NM_028615	1.36063
Rhox3g	ENSMUST00000119965	1.36051
Gm7978	ENSMUST00000094587	1.3605
Cyp4a14	NM_007822	1.36045
Gldn	NM_177350	1.36045
Otud1	NM_027715	1.36044
Olfr1339	NM_146852	1.36043
Olfr943	NM_146326	1.36036
Rabl3	NM_001042499	1.36034
Sec61g	NM_001109971	1.36032
	---	1.36028
Frem2	NM_172862	1.36026
Gm15663	NR_038032	1.36025
Vmn1r63	NM_030742	1.36024
Vmn1r63	NM_030742	1.36024
Gm11339	ENSMUST00000154766	1.36018
	---	1.36017
Gm12631	ENSMUST00000130576	1.36012
Prkcz	NM_008860	1.36
Arhgef38	ENSMUST00000147041	1.35998
Gm5092	AK030245	1.35998
Rad23a	NM_009010	1.35988
	---	1.35986
Gm14188	ENSMUST00000105060	1.35985
H2afy	NM_001159513	1.35982
Asah2	NM_018830	1.35977
Gm25433	ENSMUST00000158283	1.35977
Gzmn	NM_153052	1.35973
Osr2	NM_054049	1.35958
Gm22773	ENSMUST00000175419	1.35946
	---	1.3594
Olfr509	ENSMUST00000061690	1.35938
Dmrtc1b	ENSMUST00000113609	1.35936
1700039E15Rik	NM_001033176	1.35931
	---	1.35929
	---	1.35928
Rabepk	ENSMUST00000145903	1.35927
Rassf9	NM_146240	1.35916
Gm26007	ENSMUST00000158798	1.35913
Mup21	NM_001009550	1.35905
9230109A22Rik	ENSMUST00000056401	1.35892
Gm24929	ENSMUST00000083403	1.35892
Rmst	NR_028262	1.35892
Gm23039	ENSMUST00000083870	1.35886
	---	1.35857
LOC102639290	XR_393785	1.35853
Gm23773	ENSMUST00000158985	1.3585
Tmem54	NM_001290706	1.35848
Gm26546	ENSMUST00000181000	1.35847
Uaca	NM_028283	1.35846
	---	1.35845
Gm7030	NM_001177467	1.35842
Gm23939	ENSMUST00000082880	1.35841
Zfyve26	NM_001008550	1.3584
Olfr1394	NM_146276	1.35839
	---	1.35836
Tceb3	NM_013736	1.35834
Gm25253	ENSMUST00000179958	1.35826
Olfr173	NM_147000	1.35819
Gm21943	NM_001017393	1.35814
Gm21943	NM_001017393	1.35814
Gm5327	ENSMUST00000179088	1.35809
Cspg5	NM_001166273	1.35808
Mir345	NR_029773	1.35804
Arhgef19	NM_172520	1.35779
Gm24050	ENSMUST00000158623	1.35767
Plekhg1	NM_001033253	1.3576
	---	1.35757
Gm13769	NM_001270423	1.35747
Gm13769	NM_001270423	1.35747
Obp2b	NM_001099301	1.35745
1700096J18Rik	NR_027883	1.35741
Mtf1	NM_008636	1.35739
Zfp366	NM_001004149	1.35723
Gad1-ps	ENSMUST00000167243	1.35722
	---	1.35718
	---	1.35716
Gm23948	ENSMUST00000104030	1.35708
Krtap19-9b	NM_133359	1.35701
Gm8439	NM_001101603	1.357
	---	1.35697
Rcan1	NM_001081549	1.35688
Tmtc1	NM_198967	1.35684
	---	1.35675
Slc22a17	NM_021551	1.35675
Gm25973	ENSMUST00000083717	1.3567
Galnt15	NM_030166	1.35669
	---	1.35668
Tmem179b	NM_026325	1.35666
Snord23	NR_028539	1.35658
Ifnar1	NM_010508	1.35643
9330158H04Rik	NR_015589	1.35639
Arf5	ENSMUST00000020717	1.35635
Gm19386	AK077079	1.35627
Rere	NM_001085492	1.3562
Dsg1c	NM_181680	1.3562
Mafa	NM_194350	1.35619
	---	1.35616
	---	1.35607
Rnf126	NM_144528	1.35607
Lpar1	ENSMUST00000055018	1.35603
Gm5833	NR_040304	1.35599
Slc48a1	NM_026353	1.35594
Tas2r103	NM_053211	1.35592
Gm23727	ENSMUST00000083352	1.35581
E130309D14Rik	NM_001013784	1.35579
Mmp24	NM_010808	1.35567
	---	1.35566
Rps6-ps2	ENSMUST00000079841	1.35561
	---	1.3556
	---	1.35551
Mrpl4	NM_023167	1.35549
	---	1.35545
Rnf40	NM_172281	1.35541
1700029I15Rik	NM_183112	1.35538
	---	1.35536
	---	1.35536
Shcbp1l	XR_387195	1.35533
Rpl39	ENSMUST00000115231	1.3553
Gosr2	NM_019650	1.35518
Nos3	NM_008713	1.35518
Gm22067	ENSMUST00000122790	1.35514
Med15	NM_001040683	1.35512
Gm24869	ENSMUST00000104072	1.35507
	---	1.35505
	---	1.35505
Gm22131	ENSMUST00000178415	1.35504
	---	1.35501
	---	1.35501
Pdzrn3	NM_018884	1.355
Gzf1	NM_028986	1.355
Atp6v0a4	NM_080467	1.35495
	---	1.35494
Vmn1r143	NM_001166750	1.3549
Vmn1r143	NM_001166750	1.3549
Slc35f6	NM_175675	1.35482
Mtus1	NM_001005863	1.35479
Olfr1342	BC119161	1.35476
n-R5s200	ENSMUST00000104194	1.35468
Apol11a	NM_001177533	1.3546
Col20a1	NM_028518	1.35459
	---	1.35456
	---	1.35455
Rin2	ENSMUST00000110005	1.35443
Kcnip2	ENSMUST00000111906	1.35438
Psen1	NM_008943	1.35432
Echs1	NM_053119	1.35424
Lypd4	NM_182785	1.35402
Gm15978	ENSMUST00000161043	1.35399
Gnat2	NM_008141	1.35397
Aym1	NM_001012726	1.35395
4930412B13Rik	NR_040631	1.35386
Gimap3	NM_031247	1.35384
Irx6	NM_022428	1.35383
Gm26825	ENSMUST00000181751	1.35376
Slmo2	ENSMUST00000016401	1.3537
Tpi1	NM_009415	1.35368
Krt6a	NM_008476	1.35367
Gm9913	ENSMUST00000066157	1.35359
Gjb5	NM_010291	1.35358
Gm15577	ENSMUST00000144350	1.35349
Kir3dl1	NM_177749	1.35344
	---	1.35338
Gm26163	ENSMUST00000083792	1.35337
	---	1.35335
	---	1.35335
	---	1.35315
C030037D09Rik	NR_038058	1.3531
Grin2d	XM_006540631	1.35288
Gpihbp1	NM_026730	1.35287
	---	1.35281
Mir15a	NR_029733	1.35271
B530045E10Rik	ENSMUST00000060657	1.35267
Psma6	NM_011968	1.35264
Gm13846	ENSMUST00000139483	1.35264
Dpys	NM_001164466	1.35264
4933408N05Rik	NR_045831	1.35262
Mospd4	NR_045438	1.35255
	---	1.35248
Gm12082	ENSMUST00000138164	1.35235
Ergic1	NM_026170	1.35234
	---	1.35228
2310026L22Rik	ENSMUST00000146658	1.35227
	---	1.3522
Chmp2a	NM_026885	1.35218
	---	1.35208
Mcl1	NM_008562	1.35206
	---	1.35195
	---	1.35189
Gm26717	ENSMUST00000181713	1.35185
Gm22154	ENSMUST00000083844	1.35185
Sox14	NM_011440	1.35184
Klk1b3	NM_008693	1.3518
	---	1.35176
Gm25702	ENSMUST00000158203	1.35168
Stx6	NM_021433	1.35164
	---	1.35159
Capn15	NM_015830	1.35152
Gm26600	ENSMUST00000181637	1.35151
Gm806	NM_001033400	1.35132
Trem1	NM_021406	1.35119
Rfx1	NM_009055	1.35097
Olfr777	NM_146544	1.35087
4930516K23Rik	ENSMUST00000138055	1.35087
Npc2	NM_023409	1.35086
Psma2	NM_008944	1.35084
Gm23059	ENSMUST00000158978	1.35076
Il25	NM_080729	1.35074
Dusp16	NM_001048054	1.3507
Gm13063	ENSMUST00000132247	1.35066
Ltbr	NM_010736	1.35058
Dpcd	NM_172639	1.35044
Ttc26	NM_153600	1.35036
Gm10866	AK142477	1.35033
Prok1	NM_001044382	1.35031
Gm23100	ENSMUST00000083455	1.35026
	---	1.35024
Gm6602	NR_045362	1.35014
6430562O15Rik	NR_015515	1.35012
4930502E18Rik	ENSMUST00000069209	1.3501
Yipf1	NM_001205156	1.35008
	---	1.34997
	---	1.34992
	---	1.34979
	---	1.34968
1700073E17Rik	NR_003625	1.34945
Dnah7a	NM_001252070	1.34933
Mir467c	NR_030571	1.34928
	---	1.34915
	---	1.34911
Colec10	NM_173422	1.34899
	---	1.34896
Gm14152	ENSMUST00000127020	1.34893
Wdr88	XM_001480144	1.34889
Mir804	NR_030529	1.34883
Tgm7	NM_001160424	1.34882
	---	1.34881
Ftcd	NM_080845	1.34872
	---	1.34859
	---	1.34855
Psmd8	NM_026545	1.34854
Csgalnact1	NM_001252623	1.34853
Gm11588	ENSMUST00000141758	1.3485
Gm15677	ENSMUST00000152302	1.34836
Gm26101	ENSMUST00000157246	1.34836
Terc	NR_001579	1.34832
Tcrg-C2	ENSMUST00000103561	1.34832
Gm23042	ENSMUST00000083866	1.34828
L3mbtl4	NM_177278	1.34827
	---	1.34819
C230052I12Rik	NM_178643	1.34817
Gm9903	ENSMUST00000181102	1.3481
Prn	NM_001278258	1.34809
Gm26255	ENSMUST00000122492	1.34789
Spag17os	XR_375893	1.34784
Ppp4r1l-ps	NR_027957	1.34782
A230070E04Rik	NR_045897	1.34772
Defb15	NM_139222	1.34771
Gabrp	NM_146017	1.34771
Gm5531	NM_001008426	1.34764
Mir327	NR_030556	1.34763
	---	1.34745
LOC102631855	XR_388288	1.34737
Hs3st4	NM_001252072	1.34731
Gm22194	ENSMUST00000116869	1.34726
Cdc34-ps	ENSMUST00000021240	1.3472
Gm10837	ENSMUST00000100294	1.34716
1810009N23Rik	ENSMUST00000160960	1.34707
Sugp1	NM_027481	1.34706
Pgk2	NM_031190	1.34706
Mir467b	NR_030472	1.34704
Mir467b	NR_030472	1.34704
Mir467b	NR_030472	1.34704
Gm6117	ENSMUST00000150540	1.34703
Bcl2a1c	NM_007535	1.34702
Tcam1	NM_029467	1.34701
4930505O20Rik	ENSMUST00000142188	1.34698
Gm10188	ENSMUST00000086544	1.34694
Atg4a	NM_174875	1.34678
Acan	NM_007424	1.34674
Ribc1	NM_025660	1.34671
	---	1.34667
Wnt4	NM_009523	1.34666
Prss21	NM_020487	1.3466
Olfr1099	BC132348	1.34655
Mon1b	NM_001048143	1.34653
Vmn1r114	NM_001166837	1.34647
	---	1.34642
2210404O09Rik	NM_001256493	1.34638
	---	1.34636
Gm24222	ENSMUST00000158834	1.34629
Olfr1431	NM_146414	1.34627
Vmn1r70	NM_134228	1.34623
Gm16126	ENSMUST00000126025	1.34621
Gm26825	ENSMUST00000181751	1.34616
Zfp574	NM_175477	1.34615
	---	1.34615
	---	1.34611
Tbx6	NM_011538	1.34606
Pmfbp1	NM_019938	1.3458
	---	1.34579
Rptn	NM_009100	1.34578
Mir1970	NR_035497	1.34575
Otx2	NM_001286481	1.3457
	---	1.34564
Mir1a-2	NR_029781	1.3456
Tmem230	NM_001141971	1.34559
Epb4.1l4b	XM_006538087	1.34557
LOC100504608	NM_001205036	1.34557
Gm4489	NR_027637	1.34552
Gm24910	ENSMUST00000157289	1.3455
Tatdn3	NM_001163421	1.34544
Snord104	NR_030703	1.34544
Gm10445	NR_046063	1.3454
LOC102634401	XR_374676	1.34536
Mir134	NR_029548	1.34531
Gm22916	ENSMUST00000157616	1.34526
Tmem178b	NM_001004182	1.34526
Gm23220	ENSMUST00000158115	1.34525
Csk	NM_007783	1.34521
4930505M18Rik	ENSMUST00000175854	1.34519
Gm10845	NR_033535	1.34512
	---	1.34511
Kcng3	NM_153512	1.34497
Rai1	NM_001037764	1.34482
Olfr380	ENSMUST00000121209	1.3448
Nkg7	NM_024253	1.34477
Ssxb9	NM_199066	1.34477
Mir874	NR_030544	1.34466
Gm24537	ENSMUST00000157950	1.34459
Gm25901	ENSMUST00000158494	1.34453
Kcns1	NM_008435	1.34449
4930579M01Rik	ENSMUST00000130943	1.34447
Gm24892	ENSMUST00000122747	1.34447
BC048609	NM_001111317	1.34416
Psmb4	NM_008945	1.34413
Defa17	NM_001167790	1.34411
Gm14280	ENSMUST00000138080	1.3441
Mpp2	NM_016695	1.34402
Pitpnm2os1	NR_045369	1.34393
Gm17337	ENSMUST00000171380	1.34379
Snord32a	NR_000002	1.34376
Sprr2d	NM_011470	1.34367
Gm20736	XM_006542344	1.34354
Gm10766	AK085278	1.34342
LOC102632890	XR_399497	1.34337
Nlrc4	NM_001033367	1.34328
	---	1.34325
	---	1.34325
Oit1	NM_146050	1.34325
	---	1.3432
Unc5b	NM_029770	1.34316
	---	1.34291
Fcho1	NM_028715	1.34281
Gm25115	ENSMUST00000157187	1.34274
Tmem160	NM_026938	1.34272
Gm13203	ENSMUST00000139895	1.34272
Ugt2b37	NM_053215	1.34267
Gm12729	ENSMUST00000130088	1.34265
Nat6	NM_019750	1.34265
Zbtb7c	NM_145356	1.34258
Gm25528	ENSMUST00000180264	1.3425
Gm12343	ENSMUST00000138817	1.3425
Speer4e	NM_001122661	1.34244
Vpreb2	NM_016983	1.34235
Tm9sf4	NM_133847	1.34235
Btrc	NM_001037758	1.34235
Slc25a33	NM_027460	1.34229
Fbxo32	NM_026346	1.3422
	---	1.34211
Rgn	NM_009060	1.34208
2810459M11Rik	NM_001144992	1.34206
	---	1.34199
	---	1.34199
Gm25207	ENSMUST00000093745	1.34196
Tspan3	NM_019793	1.34195
E330021D16Rik	NM_001201390	1.34192
	---	1.34191
	---	1.3419
Gm25914	ENSMUST00000157618	1.34183
Sh2d4b	NM_177816	1.34175
	---	1.34171
Ntpcr	NM_025636	1.3417
Ly6g6d	NM_033478	1.3417
Rgag1	NM_001040434	1.34161
Gm24933	ENSMUST00000103762	1.34159
Pcdhb13	NM_053138	1.34158
	---	1.34158
Gm17089	ENSMUST00000171098	1.34154
Cln5	NM_001033242	1.34147
Otp	NM_011021	1.34146
	---	1.34131
Gm12536	ENSMUST00000129102	1.34125
Mir690	NR_030463	1.34109
Gm22967	ENSMUST00000157956	1.34104
	---	1.34103
Kcna7	NM_010596	1.34098
Gm22904	ENSMUST00000175190	1.34088
	---	1.34072
	---	1.34072
A430089I19Rik	NM_177913	1.34071
A430089I19Rik	NM_177913	1.34071
Tmem62	NM_175285	1.34064
Gm24622	ENSMUST00000082619	1.34063
Myot	NM_001033621	1.34058
	---	1.34055
Nup214	NM_172268	1.34037
Gm8894	ENSMUST00000164181	1.34035
5430401F13Rik	NM_001244628	1.34028
Cdh18	NM_001081299	1.34019
Pag1	NM_001195031	1.34003
	---	1.33997
Gpr137	NM_001177360	1.33996
	---	1.33992
Gm22673	ENSMUST00000104415	1.33978
	---	1.33973
4930527E20Rik	ENSMUST00000135700	1.33973
Gm25724	ENSMUST00000104531	1.33967
Ajap1	NM_001099299	1.33956
Rundc1	NM_172566	1.33954
	---	1.33952
1810055G02Rik	NM_028077	1.33948
	---	1.33947
Gm13154	NM_001014397	1.3394
Mrpl39	NM_017404	1.33935
Gm23211	ENSMUST00000122717	1.33928
Rnf183	NM_153504	1.33927
5730522E02Rik	ENSMUST00000109511	1.33915
Rac2	NM_009008	1.33914
Gm9883	AK052181	1.33908
Gm9883	AK052181	1.33908
Gm24692	ENSMUST00000157761	1.33908
Olfr955	NM_207141	1.33904
Olfr554	NM_146325	1.33903
	---	1.33903
1700025F24Rik	NR_040578	1.33892
LOC102635000	XM_006542015	1.3389
LOC102635000	XM_006542015	1.3389
Mfsd5	AK212294	1.33876
Snord8	NR_028542	1.33872
Krtap3-1	NM_023511	1.3386
Itgae	NM_008399	1.33849
Mbl2	NM_010776	1.33846
Gm22276	ENSMUST00000122469	1.33839
Gm8122	ENSMUST00000165988	1.33837
1700121C08Rik	ENSMUST00000137546	1.33836
	---	1.33836
	---	1.33815
	---	1.33801
Snord34	NR_002455	1.33795
Crkl	NM_007764	1.33795
Sstr5	NM_001191008	1.33791
Gm13066	ENSMUST00000145263	1.33787
Lcn5	NM_001276257	1.33786
Gpr39	NM_027677	1.33786
Tex33	NM_001163612	1.33779
Defa25	NM_007849	1.33777
	---	1.33776
Sftpd	NM_009160	1.3377
Gm16303	ENSMUST00000161498	1.33751
	---	1.33741
Retnlb	NM_023881	1.33738
Gm23462	ENSMUST00000083264	1.33735
Il1f10	NM_153077	1.33728
Mnx1	ENSMUST00000001608	1.33717
Gm5938	NM_001085534	1.3371
Gm13645	ENSMUST00000145163	1.33708
Gm22443	ENSMUST00000082890	1.33705
Enpp2	NM_001136077	1.33704
Tmed1	NM_010744	1.33695
Serpinb3b	NM_198680	1.33694
Zmiz1	NM_183208	1.33685
Gm25060	ENSMUST00000157374	1.33677
Cpa1	NM_025350	1.33674
	---	1.33667
3010033K07Rik	NR_077224	1.33661
Olfr525	ENSMUST00000078103	1.3366
Olfr791	NM_146930	1.33647
Gm16702	NR_045795	1.33633
8430432A02Rik	ENSMUST00000039080	1.33628
	---	1.33628
Gnl1	NM_008136	1.33623
Gm11656	ENSMUST00000137462	1.33621
	---	1.33612
Vmn2r4	NM_001104615	1.33609
	---	1.33605
Tjap1	NM_001252473	1.33604
Lhx6	NM_008500	1.33597
A930019D19Rik	NR_040619	1.33596
	---	1.33595
Men1	NM_001168488	1.33588
Igkv6-13	ENSMUST00000103395	1.33588
Ctsz	NM_022325	1.33588
Pcgf1	NM_197992	1.33582
Gm23030	ENSMUST00000158004	1.33581
Fam46d	NM_001163104	1.33577
A630081J09Rik	XM_006544010	1.33576
Serpinb6d	NM_001076790	1.33568
Agpat4	XM_006523345	1.33565
Vdac3	NM_001198998	1.33563
Gabra5	NM_176942	1.33557
Slc22a2	NM_013667	1.33544
	---	1.33544
Fcrl5	NM_001113238	1.3354
Gm7247	ENSMUST00000162998	1.33536
A530083I20Rik	ENSMUST00000180486	1.33529
Sly	XM_006536372	1.33525
	---	1.33515
	---	1.33508
Igfbp2	NM_008342	1.33507
Fibin	NM_026271	1.335
Vmn1r76	NM_134205	1.33486
	---	1.33483
	---	1.33481
	---	1.33481
	---	1.33477
1500004A13Rik	NR_015498	1.33468
Gm16015	ENSMUST00000154897	1.33463
	---	1.33462
Olfr25	NM_146870	1.33457
A930031H19Rik	XR_402065	1.33457
C530008M17Rik	NM_001163793	1.3345
Krtap3-2	NM_025720	1.33442
Gm20531	ENSMUST00000174861	1.33442
	---	1.33434
	---	1.33433
Hist1h2aa	NM_175658	1.33429
	---	1.33429
	---	1.33429
Tspyl3	NM_198617	1.33417
	---	1.33404
Tas2r121	NM_207024	1.33395
Traj35	ENSMUST00000103706	1.33388
	---	1.33377
Olfr922	NM_146781	1.33376
Them5	NM_025416	1.33344
Pard6a	NM_001047435	1.33337
Gm13101	ENSMUST00000105763	1.33334
Gm22039	ENSMUST00000157278	1.33332
Rph3a	NM_011286	1.3333
Gm24325	ENSMUST00000175344	1.33321
Gm15643	ENSMUST00000126556	1.33319
	---	1.33315
Ano2	NM_153589	1.33312
Ptpn23	NM_001081043	1.3331
Bmp8a	NM_001256019	1.33305
6030471H07Rik	ENSMUST00000125884	1.33303
Tas2r136	NM_181276	1.3329
Slc50a1	NM_009057	1.33287
AI463229	XR_395046	1.33279
	---	1.33273
Gm23993	ENSMUST00000157478	1.33268
Vmn2r87	NM_001103366	1.33262
Olfr356	NM_146624	1.3326
	---	1.33254
Adam3	NM_009619	1.33249
Xlr5b	NM_001111293	1.33248
Osgin1	NM_027950	1.33244
H2-T10	NR_046286	1.33243
Magea10	NM_001085506	1.33243
Brcc3	NM_001166457	1.33236
Lasp1	NM_010688	1.33235
Fam20b	NM_145413	1.33227
Atf5	NM_030693	1.33226
	---	1.33221
n-R5s218	ENSMUST00000122583	1.33217
Pnma1	NM_027438	1.3321
2210010C04Rik	NM_023333	1.33208
Dmrt3	NM_177360	1.332
Tsta3	NM_031201	1.33197
	---	1.33194
Gm6909	XR_391152	1.33194
	---	1.3319
Gm10700	XR_406555	1.33186
Gm25925	ENSMUST00000158314	1.33185
Vmn1r41	NM_053230	1.33183
Vmn2r52	NM_001105191	1.3318
Gm14137	NM_001039223	1.3318
	---	1.33177
Nfe2	XM_006520574	1.33175
Ndufs3	NM_026688	1.33173
Il18r1	NM_001161842	1.33162
Rpf2	NM_001042556	1.3316
Gm23277	ENSMUST00000157914	1.33152
1110038B12Rik	ENSMUST00000172531	1.33147
	---	1.3314
1700092C17Rik	ENSMUST00000135792	1.33139
Apobec2	NM_009694	1.33134
	---	1.33131
Gm16217	ENSMUST00000124182	1.33104
LOC102635954	XR_374927	1.33089
Gm12169	NM_001163357	1.33074
Dapp1	NM_011932	1.33072
	---	1.33067
	---	1.33066
Fastk	NM_023229	1.33053
Slc8a1	NM_001112798	1.33052
Gm25178	ENSMUST00000122633	1.33051
	---	1.33046
	---	1.33044
	---	1.33041
Spata33	NM_177279	1.33039
Arhgap8	NM_001164627	1.33035
Wdr27	NM_175173	1.33031
Adam1a	NM_172126	1.33029
Cyp11a1	NM_019779	1.33024
Gm15598	ENSMUST00000156965	1.33023
Gm26904	ENSMUST00000181301	1.33014
Thbs4	NM_011582	1.3301
Trav15d-2-dv6d-2	ENSMUST00000103598	1.33008
Trav15d-2-dv6d-2	ENSMUST00000103598	1.33008
Gm6401	ENSMUST00000163566	1.33007
Dok6	NM_001039173	1.33007
Gm20726	ENSMUST00000173083	1.32992
Car14	NM_011797	1.32992
	---	1.32989
Grap2	NM_001289442	1.32988
Hspbap1	NM_175111	1.32985
Pcsk7	NM_001281934	1.32985
Serpina5	NM_172953	1.32983
Mir1249	NR_037206	1.32973
Gm5420	NR_045843	1.3297
	---	1.3297
	---	1.32965
	---	1.32965
Itgb3	NM_016780	1.32958
Gm13372	AK158259	1.32958
Gm25486	ENSMUST00000158726	1.32957
Psmc5	NM_008950	1.32952
Esp16	NM_001255977	1.32952
	---	1.32952
AU016765	NR_045899	1.32951
Asic1	NM_001289791	1.32948
Fam101b	NM_029658	1.32944
	---	1.32941
Cyp2d12	NM_201360	1.32938
Gm16347	ENSMUST00000131707	1.32931
Olfr192	NM_207549	1.32929
	---	1.32925
1700029M20Rik	NR_015613	1.32921
Olfr346	NM_146938	1.32918
	---	1.32916
Gm4994	ENSMUST00000118379	1.32913
Gm12159	NR_045100	1.32906
Mkrn2os	NM_001101431	1.32903
1700094C10Rik	ENSMUST00000129275	1.32898
Cst8	ENSMUST00000028931	1.3289
Zscan4e	ENSMUST00000166753	1.32878
Tmem119	ENSMUST00000067853	1.32878
Ndel1	ENSMUST00000108672	1.32873
Gm25130	ENSMUST00000082650	1.32871
Dydc2	NM_027717	1.3287
Pacs2	NM_001081170	1.32855
Tbata	NM_001017407	1.32855
Gm5346	NM_001025240	1.32851
	---	1.3285
Itga10	NM_001081053	1.32847
Mrpl27	ENSMUST00000129498	1.3284
	---	1.3284
Vmn1r34	NM_001166719	1.32839
LOC102638353	XR_389063	1.32835
Ppdpf	ENSMUST00000016488	1.32829
	---	1.32828
Ighv1-59	ENSMUST00000103530	1.32824
	---	1.32823
Gm24161	ENSMUST00000104592	1.32822
Prtg	NM_175485	1.32812
4930447C04Rik	NM_029444	1.32808
Pom121	NM_148932	1.32806
Itga7	NM_008398	1.328
Mtm1	NM_001164190	1.32792
Gm13582	NR_045335	1.32791
	---	1.32789
Cpsf3l	NM_028020	1.3278
Nrg4	NM_032002	1.32778
Gm16105	ENSMUST00000156926	1.3276
Ifna12	NM_177361	1.32759
Vamp2	NM_009497	1.32758
Vmn2r108	NM_001104570	1.32754
	---	1.32742
Traj32	ENSMUST00000103709	1.32735
	---	1.32733
Loxhd1	NM_172834	1.32732
Gm9776	NR_045619	1.32729
Gm5045	ENSMUST00000027054	1.32722
Gm13128	NM_001085541	1.32711
Crb2	NM_001163566	1.32699
Olfr598	NM_001011793	1.32699
Sec23b	NM_001252543	1.32688
Gm15286	ENSMUST00000150623	1.32679
Igkv1-131	ENSMUST00000103306	1.32676
Faf1	NM_007983	1.32668
	---	1.32661
Olfr1444	ENSMUST00000059675	1.32661
4930429D17Rik	NR_040699	1.32661
Gm626	XM_006519762	1.32648
Gm26834	ENSMUST00000181815	1.32648
	---	1.32647
Zfyve27	NM_001164531	1.32645
Ubxn1	NM_146093	1.32641
Gm11773	ENSMUST00000138256	1.3264
Foxk1	NM_199068	1.3264
Gm17618	AK132075	1.32625
Serpina11	NM_001166350	1.32615
Insm1	NM_016889	1.32606
Keg1	NM_029550	1.32589
Tbc1d10a	NM_134023	1.32587
Gm25611	ENSMUST00000104017	1.32582
Gm22612	ENSMUST00000158293	1.32566
Thap4	NM_025920	1.32559
Gm22764	ENSMUST00000158370	1.32556
Gm15898	ENSMUST00000162213	1.32555
LOC102631784	XR_373967	1.32554
	---	1.32549
9230106D20Rik	ENSMUST00000052806	1.32547
Bag3	NM_013863	1.32541
	---	1.32533
	---	1.3253
Psmb3	ENSMUST00000103147	1.32515
Acsm3	NM_016870	1.32512
Gm24097	ENSMUST00000178720	1.32501
	---	1.32475
	---	1.32472
Trbj1-6	ENSMUST00000103289	1.32471
Trbj1-6	ENSMUST00000103289	1.32471
	---	1.32461
Syce3	NM_001162880	1.32455
Ctsj	NM_012007	1.3245
5033404E19Rik	NR_033600	1.32447
Krt71	NM_019956	1.32444
	---	1.3243
Uckl1	NM_026765	1.32425
Olfr1253	NM_146373	1.32422
Gm24335	ENSMUST00000104211	1.32422
2310002D06Rik	NR_045490	1.32417
Tacr2	NM_009314	1.32394
Samd7	NM_029489	1.3239
Meig1	NM_008579	1.32389
Kcnj8	NM_008428	1.32389
F830104G03Rik	ENSMUST00000099093	1.32388
St8sia3	NM_009182	1.32385
Gm22310	ENSMUST00000157509	1.32384
Olfr19	ENSMUST00000057886	1.3238
Rarres2	NM_027852	1.32375
Olfr1364	NM_146540	1.32364
Sox1	NM_009233	1.32362
Dmrtb1	NM_019872	1.3235
Gm22268	ENSMUST00000104009	1.32328
Tenm2	NM_001290702	1.32327
Zbtb7a	NM_010731	1.32327
Gpr68	NM_001177673	1.32326
C2cd4d	NM_001136117	1.32325
Gucy2e	NM_008192	1.32324
Igsf23	NM_027308	1.32314
Gm26896	ENSMUST00000180482	1.32312
Gm6444	XR_402946	1.32298
Olfr655	NM_146820	1.32294
Gm26016	ENSMUST00000104403	1.32294
Mir199b	NR_029811	1.32286
Gm3415	NM_001243114	1.32279
Dus2	NM_025518	1.32275
Xrn1	NM_011916	1.32266
Olfr165	ENSMUST00000052516	1.32262
Rbfa	AK141205	1.32259
	---	1.32258
5530401A14Rik	NR_038010	1.32255
Paqr7	NM_001285845	1.32252
Slco1a4	NM_030687	1.32246
Gh	NM_008117	1.32245
Prss12	NM_008939	1.32244
	---	1.3223
Mir1938	NR_035459	1.32229
Pars2	NM_001083887	1.32227
Mir299a	NR_029650	1.32223
Olfr235	ENSMUST00000073507	1.32217
Ptdss2	NM_013782	1.32212
	---	1.32199
	---	1.32196
Fam181b	NM_021427	1.32196
Rnf115	NM_026406	1.32194
9230112E08Rik	ENSMUST00000094214	1.32193
Trbc1	ENSMUST00000103291	1.32186
	---	1.32183
	---	1.32173
Hr	NM_021877	1.32168
	---	1.32167
	---	1.32167
Hspb2	NM_001164708	1.32166
Olfr127	ENSMUST00000076331	1.32164
Gm20753	BC048586	1.32162
Olfr924	NM_207560	1.3216
Synb	NM_173420	1.3216
Upf1	NM_001122829	1.32151
3200001D21Rik	NR_045888	1.32151
Pdzd7	NM_001195265	1.32144
Olfr983	NM_146827	1.32141
Dcun1d3	NM_001163703	1.3214
Gm22530	ENSMUST00000158820	1.32134
A930038B10Rik	ENSMUST00000180412	1.32128
Psmd3	NM_009439	1.32128
	---	1.32126
n-R5s71	ENSMUST00000093668	1.32115
Ovol2	NM_026924	1.32114
Olfr128	ENSMUST00000080231	1.32114
Gm24368	ENSMUST00000175388	1.32113
Vmn2r35	NM_001105067	1.32105
Lamtor5	NM_026774	1.32101
Olfr137	NM_146488	1.321
Dync1i2	NM_001198872	1.32088
Spink12	ENSMUST00000081271	1.32084
	---	1.32081
Wnt16	NM_053116	1.32074
	---	1.32069
n-R5s201	ENSMUST00000122622	1.3206
Gm25334	ENSMUST00000158036	1.32055
Vmn1r6	ENSMUST00000079669	1.32053
Dlk1	NM_001190703	1.32045
	---	1.32042
Olfr1367	NM_146533	1.32036
1190007I07Rik	NM_001135567	1.32036
Ugt2b38	NM_133894	1.32033
Ripply1	NM_001037915	1.3203
Crtam	NM_001281954	1.32029
Olfr1472	NM_146690	1.32027
Olfr544	NM_020289	1.32026
	---	1.32025
Spata2	NM_170756	1.32011
Ighv5-2	ENSMUST00000103442	1.3201
Rpap1	NM_001163701	1.32001
Mir5128	NR_039590	1.31999
Bpifb3	NM_194357	1.31995
Krtap6-2	NM_010673	1.31993
	---	1.31984
	---	1.31984
Selplg	NM_009151	1.31972
Ggt6	NM_027819	1.31971
	---	1.31967
	---	1.31967
Usp22	NM_001004143	1.31966
Zfp605	NM_001163996	1.31965
1110032F04Rik	NM_001167996	1.31961
Vmn1r114	NM_001166837	1.31955
Vmn1r114	NM_001166837	1.31955
	---	1.3195
LOC102635000	XM_006542015	1.31946
9430037G07Rik	NR_040766	1.31941
Mslnl	NM_177822	1.31939
Uqcrq	NM_025352	1.31935
Nat2	NM_001168577	1.3193
Ano8	NM_001164679	1.3193
4930558G05Rik	NR_045441	1.31929
Gckr	NM_144909	1.31928
Gm12051	ENSMUST00000147771	1.31924
Gm23607	ENSMUST00000104550	1.31922
Maml1	NM_175334	1.3192
Gm26252	ENSMUST00000122496	1.31914
	---	1.3191
Gm15557	ENSMUST00000109629	1.31907
Hsd17b3	NM_008291	1.31906
Tnrc18	NM_001122730	1.31902
Rpe65	NM_029987	1.31901
Olfr866	NM_146558	1.31893
Rab10	NM_016676	1.31892
1810020O05Rik	NR_045482	1.31891
Gm24462	ENSMUST00000102430	1.31889
Arhgdib	NM_007486	1.3188
Mir99b	NR_029536	1.31878
Magea2	NM_020016	1.31876
	---	1.31875
Trav8d-1	ENSMUST00000103580	1.31874
Trav16d-dv11	ENSMUST00000103606	1.31872
	---	1.31871
	---	1.31866
4930433B08Rik	NR_040544	1.31865
Trhde	NM_146241	1.3186
Olfr78	NM_130866	1.31858
	---	1.3185
Gm1564	NM_001127576	1.31846
	---	1.31839
	---	1.31839
Gm3364	AK090251	1.31837
Psg16	NM_007676	1.31826
Mir409	NR_029913	1.31821
Gm9530	XR_387492	1.31821
Gm24079	ENSMUST00000104352	1.31821
	---	1.31818
Pcnxl2	NM_175561	1.31815
Gm26342	ENSMUST00000104557	1.3181
	---	1.3181
Kremen1	NM_032396	1.31808
Gm26036	ENSMUST00000158149	1.31806
Tmco5b	NM_029232	1.31803
	---	1.31798
Csf2ra	NM_009970	1.31795
Ptgdr2	NM_009962	1.31794
Gm10340	ENSMUST00000164366	1.31793
Ccz1	NM_177682	1.31788
	---	1.31787
Mir30b	NR_029534	1.31787
Acvr1	NM_001110204	1.31785
	---	1.31784
Nrg3	NM_001190187	1.31784
Smad3	NM_016769	1.31779
AF357341	ENSMUST00000083088	1.31775
	---	1.31774
1110018N20Rik	XR_375256	1.31769
Gm5724	XM_006544101	1.31761
Wfdc10	NM_001039501	1.31757
Gm25808	ENSMUST00000122784	1.31753
Ctrl	NM_023182	1.31747
Ube2j2	NM_001039158	1.31739
Mkrn2	NM_023290	1.31739
Gm8883	NR_027658	1.31732
Dnaic1	NM_175138	1.31722
Zfp446	NM_001168562	1.31718
Gm24179	ENSMUST00000158925	1.3171
Pold3	NM_133692	1.31708
Dapk3	NM_001190473	1.31706
n-R5s5	ENSMUST00000083134	1.31703
Tnp2	NM_013694	1.31697
Vmn2r63	NM_001105060	1.31696
Nox3	NM_198958	1.31695
Gm10558	ENSMUST00000147494	1.31689
Gm22842	ENSMUST00000157709	1.31689
n-R5s62	ENSMUST00000082780	1.31678
Miat	NR_003718	1.31675
Mir5100	NR_039559	1.31674
Gm26627	ENSMUST00000181540	1.31674
	---	1.31674
Gm22514	ENSMUST00000122547	1.3167
	---	1.31667
4922502H24Rik	NR_046187	1.31648
Krtap4-7	NM_029613	1.31646
Inip	NM_001013577	1.31643
4933425L06Rik	NM_025751	1.31637
2900079G21Rik	NR_015468	1.31625
Gm10295	ENSMUST00000094315	1.31616
Gm13346	ENSMUST00000135767	1.31615
Rras	NM_009101	1.31613
LOC102631833	XR_400210	1.31605
	---	1.316
4930529L06Rik	NR_040537	1.316
Gramd1a	NM_027898	1.31599
Vmn1r43	NM_053220	1.31547
Olfr1317	NM_146448	1.3153
	---	1.3153
Zfp609	NM_172536	1.31529
Lrrc6	NM_019457	1.31523
E330034G19Rik	NM_001033214	1.31521
	---	1.31519
Psd4	XM_006497832	1.31512
	---	1.31509
Nploc4	NM_001195023	1.3149
	---	1.31487
	---	1.31484
Vil1	NM_009509	1.31483
Lenep	ENSMUST00000057431	1.31482
	---	1.31473
Gm23583	ENSMUST00000158533	1.31471
	---	1.31464
Zfp708	NM_001012325	1.31447
Dbx2	NM_207533	1.31445
	---	1.31445
Olfr603	NM_147070	1.31443
Gm23346	ENSMUST00000083816	1.31437
Gm25684	ENSMUST00000083941	1.31435
Trib1	NM_144549	1.31434
	---	1.31433
C1ql1	NM_011795	1.31431
Olfr1424	NM_146681	1.31425
A730049H05Rik	ENSMUST00000057977	1.31416
Gm23247	ENSMUST00000083373	1.31413
Gm2244	ENSMUST00000164372	1.31412
Car6	ENSMUST00000030817	1.3141
Vmn2r60	NM_001105057	1.3141
	---	1.31406
Gm12239	ENSMUST00000134285	1.31403
Tek	NM_001290549	1.31401
Fcrlb	NM_001029984	1.31391
Cyp4f13	NM_130882	1.31389
Scn8a	NM_001077499	1.31389
Gm25459	ENSMUST00000157953	1.31387
LOC102636193	XM_006509527	1.31386
Olfr1366	NM_146283	1.31384
Gm24765	ENSMUST00000083691	1.31382
Guca1b	ENSMUST00000145462	1.3138
Plk5	NM_183152	1.31376
F2rl3	NM_007975	1.31371
Hottip	NR_110441	1.31371
Irs3	NM_010571	1.31369
	---	1.31366
Lin37	NM_001290569	1.31366
Mir1190	NR_035421	1.31365
Gm20115	AK045875	1.31363
Gm8234	NR_004433	1.31357
Cox8c	NM_001039049	1.31357
Fxyd3	NM_008557	1.31357
Gm26745	ENSMUST00000181022	1.31351
Btnl2	NM_079835	1.31348
Bhlhe40	NM_011498	1.3134
	---	1.31337
Olfr524	ENSMUST00000051943	1.31336
Gm10829	AK136337	1.31333
Acot7	NM_001146057	1.31329
	---	1.31328
	---	1.31328
Sil1	NM_030749	1.3132
Gm8362	ENSMUST00000168790	1.31319
Ifnl3	NM_177396	1.31311
Gm25608	ENSMUST00000104021	1.31311
9830132P13Rik	NR_040552	1.31306
1700054A03Rik	NR_045320	1.31303
BC037032	NR_028266	1.31302
	---	1.31298
Ptpn2	NM_001127177	1.31295
Slc52a3	NM_001164819	1.31292
Rnf181	XM_006506477	1.31292
Olfr605	NM_001011854	1.31291
Emilin1	NM_133918	1.31291
A330093E20Rik	NR_040342	1.31289
Tex28	NM_001126488	1.31283
Pramef8	NM_172877	1.31282
Defa-rs12	NM_007846	1.3127
Esyt1	NM_011843	1.31269
Snord71	NR_028532	1.31262
Plekhd1	NM_001177503	1.31259
	---	1.31255
Tex40	NM_001039494	1.3125
Casq1	NM_009813	1.31243
Gm11758	NM_001097978	1.31241
Gm11758	NM_001097978	1.31241
LOC102639888	XR_386532	1.3124
Prr33	NR_033261	1.31237
D630041G03Rik	NR_028416	1.31234
	---	1.31228
	---	1.31224
Ikbkg	NM_001136067	1.31223
LOC102642071	XM_006543711	1.3122
Fgf6	NM_010204	1.31212
Tpsab1	NM_031187	1.312
Serp2	NM_001160326	1.31199
Iqcg	NM_178378	1.31184
Cc2d1a	NM_145970	1.31183
Gm6600	XM_006506844	1.31181
Olfr255	NM_001005780	1.31176
Gm25083	ENSMUST00000102319	1.31171
	---	1.3117
Zfp438	NM_178722	1.31166
	---	1.31159
0610042G04Rik	XR_406158	1.31151
Airn	NR_027773	1.31148
Ifltd1	ENSMUST00000144829	1.31145
2310010G23Rik	XR_106314	1.31134
Gm23754	ENSMUST00000157576	1.31134
Hoxd8	ENSMUST00000019749	1.31129
Mt4	NM_008631	1.31126
	---	1.31125
	---	1.31114
Scn11a	NM_011887	1.31109
Nnat	NM_001291128	1.31107
Gm12534	ENSMUST00000147691	1.311
Gm25342	ENSMUST00000157459	1.31097
Pcdhb1	NM_053126	1.31096
B230104C08Rik	ENSMUST00000149815	1.31079
	---	1.31064
Sumo1	NM_009460	1.31061
Fuz	NM_027376	1.31061
Med13	NM_001080931	1.31058
Gm4221	XR_386240	1.31049
Gm15128	ENSMUST00000112814	1.31047
Serpind1	NM_008223	1.31046
Gm11467	ENSMUST00000129407	1.31031
	---	1.3103
Gm23237	ENSMUST00000104639	1.31028
Gm23237	ENSMUST00000104639	1.31028
Fam104a	BC056429	1.31028
Syngr3	NM_011522	1.31019
Mir669o	ENSMUST00000103898	1.31018
Cks1brt	NM_001037922	1.31016
1700125G22Rik	NR_040548	1.31015
Gpr62	NM_001159652	1.31013
Gm24550	ENSMUST00000158648	1.30993
Gm25506	ENSMUST00000104339	1.30992
	---	1.30981
	---	1.30979
Ppp1r3g	NM_029628	1.30971
Mrps16	NM_025440	1.30964
Defb13	ENSMUST00000060587	1.30951
	---	1.30947
Acyp2	NM_029344	1.30946
	---	1.30945
4930527A07Rik	ENSMUST00000130677	1.30945
Gm4567	NM_001037248	1.30944
Snapc2	NM_133968	1.30944
	---	1.30941
Rpl7a	ENSMUST00000129673	1.30941
n-R5s51	ENSMUST00000104473	1.30933
Ncor2	NM_001253904	1.30926
Psma7	NM_001289476	1.3092
Prss50	NM_146227	1.30912
Rbpsuh-rs3	ENSMUST00000182751	1.30909
Gm17472	ENSMUST00000167638	1.309
	---	1.30898
Cep89	NM_028120	1.30895
Ccdc130	NM_001294281	1.30894
Olfr1042	NM_001011777	1.30891
Hsp90aa1	AK158753	1.30891
	---	1.30887
Gm5958	XM_006543192	1.3088
Smim20	NM_001145433	1.30879
	---	1.30878
Gm23120	ENSMUST00000157654	1.30873
Mir466b-3	NR_030565	1.30869
Tarbp2	ENSMUST00000131184	1.30848
Ankrd7	NM_001167757	1.30847
Ube2e1	BC003781	1.30847
Acss2os	NR_040613	1.30847
Vmn1r116	NM_001166744	1.30846
1700061E18Rik	ENSMUST00000154159	1.30839
Gm12910	ENSMUST00000135902	1.30835
4930453N24Rik	ENSMUST00000076991	1.30829
Igkv3-12	ENSMUST00000103396	1.30828
Cchcr1	NM_146248	1.30817
Zfp865	NM_001033383	1.30804
Wfs1	NM_011716	1.30802
Gm22890	ENSMUST00000158642	1.30797
Dazap1	NM_001122604	1.30787
Gm6377	NM_001037917	1.30786
Sra1	NM_025291	1.30779
Ankrd17	NM_030886	1.30769
1700016G14Rik	XM_981898	1.30766
	---	1.30764
	---	1.30764
Myo1c	NM_001080774	1.30764
	---	1.30759
	---	1.30759
A430078G23Rik	NM_001033378	1.30759
Olfr1008	NM_146866	1.30756
	---	1.30756
Dmkn	NM_001166173	1.30749
Rasl12	NM_001033158	1.30747
Gm22899	ENSMUST00000104540	1.30734
Plcz1	NM_054066	1.30732
Snx18	NM_130796	1.30732
Gm22361	ENSMUST00000158435	1.30726
Ccdc97	XM_006540174	1.3072
Nuggc	NM_001195674	1.3071
AA666905	AK138859	1.30707
4930509G22Rik	ENSMUST00000181206	1.30702
Gm22497	ENSMUST00000104499	1.30698
Gm15556	ENSMUST00000122904	1.30694
Gm7467	XR_402585	1.3069
Sys1	ENSMUST00000109352	1.30689
	---	1.30686
Igh-VJ558	ENSMUST00000103548	1.30679
Ace	NM_001281819	1.30675
Gm9519	XR_391191	1.30671
Spink10	NM_177829	1.30667
Tgm1	NM_001161715	1.30666
Tmub2	NM_028076	1.30662
Gm15628	XR_383590	1.30656
Gm6525	NR_036654	1.30655
Gm22728	ENSMUST00000158087	1.30654
	---	1.30654
Ighv1-80	ENSMUST00000103547	1.30653
Coro1b	NM_011778	1.30652
	---	1.3065
Gm24902	ENSMUST00000158126	1.30649
Gm12257	ENSMUST00000148244	1.30644
	---	1.30641
	---	1.30639
Gm12670	ENSMUST00000123606	1.30637
Gm22779	ENSMUST00000104085	1.30626
Ceacam15	NM_175315	1.30617
Dnajb2	NM_001159883	1.30615
Krtap4-1	NM_001048196	1.30615
Gm10578	NR_045885	1.30608
Ginm1	NM_145418	1.30608
	---	1.30602
Gm13307	ENSMUST00000141375	1.30598
Sdr16c5	NM_181989	1.30596
Mfap3l	NM_001177881	1.30596
Zfp341	NM_199304	1.30594
9130409I23Rik	NM_001033819	1.30593
Ankrd11	NM_001081379	1.3059
Mfap1b	ENSMUST00000056732	1.30584
AB041806	ENSMUST00000062902	1.30583
	---	1.30577
Zfp143	NM_009281	1.30555
Gm24422	ENSMUST00000157800	1.30548
Airn	NR_027773	1.30547
Gm22273	ENSMUST00000104040	1.30546
Celf5	NM_176954	1.30545
Olfr1204	NM_146463	1.30545
	---	1.30544
Gm23902	ENSMUST00000157571	1.30535
Zbtb38	ENSMUST00000130078	1.30532
Gm24517	ENSMUST00000122560	1.30523
Gm24517	ENSMUST00000122560	1.30523
Dync1i1	NM_001191023	1.30523
Ltb	NM_008518	1.30517
Gm2178	ENSMUST00000104927	1.30512
6030445D17Rik	ENSMUST00000084593	1.30508
A230083G16Rik	XR_105027	1.30507
Gm24597	ENSMUST00000122503	1.30503
Rasip1	NM_028544	1.30501
Gm16099	ENSMUST00000151303	1.305
Prg3	NM_016914	1.30495
Mc1r	NM_008559	1.30495
Rasgef1c	NM_029004	1.30492
Gm4907	ENSMUST00000116614	1.30489
LOC102640771	XR_387366	1.30487
	---	1.30486
Ppcdc	NM_176831	1.30485
Gm24669	ENSMUST00000158936	1.30485
Gm23533	ENSMUST00000157540	1.30481
	---	1.30479
Gm15127	NM_001114400	1.30476
Rapgef4os2	ENSMUST00000128165	1.30475
Gm12055	ENSMUST00000143643	1.30471
	---	1.30466
	---	1.30465
	---	1.30465
Gm12979	ENSMUST00000145488	1.30462
Mrgpra3	NM_153067	1.30457
BC035947	ENSMUST00000170511	1.30454
	---	1.30451
Ifna2	ENSMUST00000105147	1.30448
Gm22013	ENSMUST00000158788	1.30444
Gm10355	ENSMUST00000097146	1.3044
Sapcd1	NM_023893	1.30434
Paox	NM_153783	1.30428
Cnksr1	NM_001081047	1.30428
Med19	NM_025885	1.30427
Olfr961	NM_146504	1.30426
Phxr1	X12809	1.30426
	---	1.30416
	---	1.30416
4930549C01Rik	ENSMUST00000046647	1.3041
P4ha2	NM_001136076	1.30408
Pgam1	NM_023418	1.30402
Gm24544	ENSMUST00000103862	1.30395
Lum	NM_008524	1.30392
	---	1.3039
Gm14207	NR_030683	1.30386
Gm10826	AK138001	1.30384
Gm13381	ENSMUST00000131370	1.30377
Gm24291	ENSMUST00000157633	1.30374
A430089I19Rik	NM_177913	1.30373
4930448H16Rik	NR_040700	1.30363
Cnnm1	NM_031396	1.30361
Foxl2	NM_012020	1.30355
Izumo2	NM_029317	1.30342
Gm10742	ENSMUST00000099198	1.30342
	---	1.30341
	---	1.30341
Olfr410	NM_146707	1.30332
A930011G23Rik	NR_030692	1.30329
Sult1e1	NM_023135	1.30329
Ddx43	NM_001191044	1.30328
Alkbh5	NM_172943	1.30325
Gm10439	NM_001037716	1.30323
Nphp1	NM_001291012	1.3032
Sall1	NM_021390	1.30317
Limd2	NM_172397	1.30304
Gm24038	ENSMUST00000082872	1.30302
H1fx	NM_198622	1.30298
LOC102637761	XM_006528462	1.30297
Gm23218	ENSMUST00000158124	1.30296
Olfr1238	NM_146790	1.30293
	---	1.30283
	---	1.3028
Snord1b	NR_028567	1.30278
n-R5s23	ENSMUST00000122523	1.30277
Gm22796	ENSMUST00000157234	1.3027
Serpinb9e	NM_011456	1.30246
Gm24089	ENSMUST00000093696	1.30245
Gm24089	ENSMUST00000093696	1.30245
Sra1	NR_028355	1.30243
Tbpl2	NM_001289689	1.30241
Mc5r	NM_013596	1.30237
Traj45	ENSMUST00000103697	1.30234
4732440D04Rik	ENSMUST00000097832	1.30224
Gm3045	XM_001475501	1.30224
Gm19872	XR_405078	1.30218
4931400O07Rik	XR_406348	1.30215
	---	1.30213
	---	1.3021
	---	1.30207
Samd12	NM_177225	1.302
Gm23879	ENSMUST00000116874	1.30193
Parm1	NM_145562	1.30188
	---	1.30188
B830017H08Rik	NR_027959	1.30185
	---	1.30183
Sox17	NM_011441	1.30174
4930557A04Rik	NM_029229	1.30173
4930566F21Rik	ENSMUST00000130898	1.30172
Gm15063	ENSMUST00000152648	1.30169
BC049702	ENSMUST00000089246	1.30169
Snx1	NM_019727	1.30161
	---	1.30157
Gm26395	ENSMUST00000104094	1.30154
	---	1.30151
	---	1.30145
Chrna10	NM_001081424	1.30136
Grifin	NM_030022	1.30136
Igkv4-80	ENSMUST00000103341	1.30125
	---	1.30125
	---	1.30118
Ntf3	NM_001164034	1.30114
Gm22746	ENSMUST00000082494	1.30107
Coasy	XM_006534256	1.30099
Gm5925	NR_040410	1.30099
Gm14193	ENSMUST00000105067	1.30098
Trav4-2	ENSMUST00000103637	1.30097
LOC102638129	XR_399352	1.30094
Itih3	NM_008407	1.30088
Vmn1r201	NM_134221	1.30079
Ocel1	NM_001293800	1.30077
4930474H20Rik	NR_045712	1.30076
Gm17033	ENSMUST00000146663	1.30075
Proser1	NM_173382	1.30068
	---	1.30068
Gm26477	ENSMUST00000122617	1.30061
Gm22867	ENSMUST00000157499	1.30061
	---	1.3005
Gm5800	NM_001034102	1.30047
Sec24b	NM_207209	1.30045
Coro2a	NM_178893	1.30034
Tceanc	NM_001007577	1.30021
	---	1.30021
Vmn2r41	ENSMUST00000168807	1.30017
Bsph1	NM_001033418	1.30015
Olfr1141	NM_146637	1.30013
Gm26560	ENSMUST00000181240	1.30013
Mir3086	NR_037247	1.30013
Col6a5	NM_001167923	1.30005
Il17c	NM_145834	1.29997
	---	1.29996
Colgalt2	NM_177756	1.29995
Vamp5	NM_001080742	1.29992
	---	1.29986
	---	1.2998
Olfr908	NM_146872	1.2998
Crb1	NM_133239	1.29977
Gm10065	ENSMUST00000076238	1.29971
Defb10	NM_139225	1.29969
Snord35a	NR_000003	1.29967
Ncmap	NM_001243306	1.29965
	---	1.29961
Nisch	NM_022656	1.29958
Vldlr	NM_001161420	1.29957
Ppp1r11	NM_029632	1.29955
	---	1.29954
	---	1.29948
	---	1.29948
Gm17308	ENSMUST00000181749	1.29938
Tbc1d7	NM_001252639	1.2993
	---	1.29929
Adrm1	NM_019822	1.2992
4921518J05Rik	ENSMUST00000159738	1.29916
LOC102633950	XR_393260	1.29916
Rhox3h	NM_001114157	1.29907
[truncated: 28,116 more rows]
